# Supplementary material for: Common variants in genes coding for chemotherapy metabolizing enzymes, transporters, and targets: a case–control study of contralateral breast cancer risk in the WECARE Study
Source: Cancer Causes Control. 2013 Jun 18;24(8):1605–14. doi: 10.1007/s10552-013-0237-6 (PMC3709075; doi:10.1007/s10552-013-0237-6)
Supplement: Supplementary file 1 — Supplementary material 1 (XLS 51 kb) [file 10552_2013_237_MOESM1_ESM.xls]

## Sheet: Sheet1
Common variants in genes coding for chemotherapy metabolizing enzymes, transporters and targets: A case-control study of contralateral breast cancer risk in the WECARE Study Jennifer D. Brooks, Ph.D., Sharon N. Teraoka, Ph.D., Leslie Bernstein, Ph.D., Lene Mellemkjær, Ph.D., Kathleen E. Malone, Ph.D., Charles F. Lynch, M.D., Ph.D., Robert W. Haile, Dr.P.H, Patrick Concannon, Ph.D., Anne S. Reiner…
Corresponding Auther: Jennifer Brooks, Department of Epidemiology and Biostatistics, Memorial Sloan-Kettering Cancer Center, brooksj@mskcc.org
Online Resource 1: Characteristics of genotyped SNPs
SNP	Gene	Chr	Coordinatea	Alleles	HWEb	MAF
rs2032588	ABCB1	7	87017379	C>T	0.58	0.07
rs9282564	ABCB1	7	87067376	A>G	0.01	0.1
rs1799814	CYP1A1	15	72800040	G>T	0.55	0.05
rs1056836	CYP1B1	2	38151707	G>C	0.2	0.45
rs1800440	CYP1B1	2	38151643	T>C	0.65	0.19
rs2447754	CYP1B1	2	38168020	C>G	0.99	0.25
rs17490770	CYP1B1	2	38169323	C>A	0.71	0.06
rs7246742	CYP2A6	19	46037235	T>G	0.08	0.14
rs1496402	CYP2A6	19	46057974	A>T	0.7	0.36
rs2279342	CYP2B6	19	46201967	A>T	0.92	0.09
rs7250745	CYP2B6	19	46195300	C>T	0.47	0.26
rs2113103	CYP2B6	19	46220507	G>A	0.72	0.15
rs2306606	CYP2B6	19	46208022	C>T	0.83	0.26
rs1808682	CYP2B6	19	46181288	G>A	0.39	0.23
rs7255904	CYP2B6	19	46220860	G>A	0.49	0.45
rs1057910	CYP2C9	10	96731043	A>C	0.82	0.07
rs1505	CYP2C9	10	96740749	G>C	0.22	0.36
rs12772884	CYP2C9	10	96690620	T>A	0.15	0.44
rs9332197	CYP2C9	10	96730898	T>C	0.1	0.06
200199	CYP2D6	22	40847933	G>C	0.58	0.44
rs11090076	CYP2D6	22	40844136	A>G	0.28	0.33
rs28371717	CYP2D6	22	40854254	C>A	0.76	0.01
rs28371725	CYP2D6	22	40853749	G>A	0.002	0.08
rs5751221	CYP2D6	22	40846312	G>A	0.56	0.23
rs5758589	CYP2D6	22	40848326	G>A	0.75	0.44
rs6002623	CYP2D6	22	40843707	G>A	0.28	0.33
rs764481	CYP2D6	22	40848370	G>A	0.26	0.33
rs3892097	CYP2D6	22	40854891	G>A	0.01	0.22
rs2242480	CYP3A4	7	99199402	C>T	0.18	0.11
SNP128	CYP3A4	7	99213638	G>A	0.99	0.0003
rs11773597	CYP3A4	7	99220387	G>C	0.6	0.07
rs12721617	CYP3A4	7	99197847	A>C	0.82	0.007
rs12721620	CYP3A4	7	99196551	G>A	0.97	0.001
rs12721624	CYP3A4	7	99202608	G>A	0.99	0.0003
rs12721631	CYP3A4	7	99193363	G>A	0.98	0.001
rs17161857	CYP3A4	7	99195242	A>G	0.95	0.001
rs17161886	CYP3A4	7	99194260	A>C	0.95	0.002
rs17161888	CYP3A4	7	99195305	G>A	0.98	0.0008
rs1851426	CYP3A4	7	99220872	G>A	0.53	0.04
rs2005548	CYP3A4	7	99184309	G>A	0.84	0.006
rs2246709	CYP3A4	7	99203655	A>G	0.2	0.28
rs2404955	CYP3A4	7	99191215	G>A	0.01	0.1
rs2687103	CYP3A4	7	99222904	A>G	0.95	0.002
rs2687117	CYP3A4	7	99203387	G>A	0.95	0.002
rs2737418	CYP3A4	7	99226936	C>A	0.94	0.002
rs2740574	CYP3A4	7	99220032	A>G	0.53	0.04
rs28371759	CYP3A4	7	99199562	A>G	0.99	0.0003
rs34160508	CYP3A4	7	99191318	A>G	0.97	0.001
rs3735451	CYP3A4	7	99193911	A>G	0.6	0.12
rs4646440	CYP3A4	7	99198806	G>A	0.004	0.01
rs4986910	CYP3A4	7	99196460	A>G	0.83	0.006
rs4987159	CYP3A4	7	99204004	G>A	0.98	0.0005
rs7801671	CYP3A4	7	99214842	C>A	0.98	0.001
rs7811025	CYP3A4	7	99223637	G>A	0.98	0.0008
SNP10	CYP3A5	7	99108158	C>A	0.99	0.001
SNP74	CYP3A5	7	99108212	A>C	0.94	0.0005
rs10224569	CYP3A5	7	99086240	G>A	0.97	0.002
rs10242455	CYP3A5	7	99078115	A>G	0.24	0.07
rs10247580	CYP3A5	7	99096460	G>A	0.99	0.0008
rs10249369	CYP3A5	7	99084928	A>G	0.76	0.009
rs10252115	CYP3A5	7	99097753	G>A	0.99	0.0008
rs10259288	CYP3A5	7	99082328	A>G	0.99	0.0008
rs10264272	CYP3A5	7	99100771	G>A	0.98	0.0008
rs1419745	CYP3A5	7	99098028	A>G	0.15	0.03
rs15524	CYP3A5	7	99083850	A>G	0.16	0.08
rs17161780	CYP3A5	7	99076077	G>A	0.44	0.03
rs17161783	CYP3A5	7	99076278	A>G	0.44	0.03
rs17161786	CYP3A5	7	99080109	C>A	0.99	0.0003
rs28365067	CYP3A5	7	99110246	G>A	0.35	0.06
rs28365076	CYP3A5	7	99084424	G>A	N/A	0.0003
rs28365083	CYP3A5	7	99088172	C>A	0.002	0.01
rs28365092	CYP3A5	7	99088254	A>G	0.98	0.0005
rs28365094	CYP3A5	7	99088411	A>G	0.85	0.1
rs28371764	CYP3A5	7	99115529	G>A	0.51	0.04
rs28371766	CYP3A5	7	99115380	G>A	0.97	0.001
rs28532224	CYP3A5	7	99118820	A>G	0.99	0.0008
rs28683039	CYP3A5	7	99118577	G>A	0.98	0.001
rs3800959	CYP3A5	7	99104724	A>G	0.98	0.0005
rs4646446	CYP3A5	7	99113019	G>A	0.44	0.03
rs4646447	CYP3A5	7	99106326	G>A	0.44	0.03
rs4646450	CYP3A5	7	99104254	G>A	0.27	0.17
rs4646456	CYP3A5	7	99083211	A>G	0.44	0.03
rs4646457	CYP3A5	7	99083016	A>C	0.25	0.08
rs4646458	CYP3A5	7	99082949	A>C	0.53	0.03
rs6956305	CYP3A5	7	99079246	A>G	0.09	0.04
rs776746	CYP3A5	7	99108475	G>A	0.25	0.07
rs8175345	CYP3A5	7	99108254	G>A	0.99	0.001
rs1677693	DHFR	5	79972074	G>T	0.58	0.26
rs10072026	DHFR	5	79980896	A>G	0.53	0.1
rs11951910	DHFR	5	79975227	A>G	0.81	0.1
rs1222809	DHFR	5	79953273	A>G	0.99	0.25
rs1232027	DHFR	5	79950776	G>A	0.22	0.31
rs12517451	DHFR	5	79955829	G>A	0.33	0.25
rs1478834	DHFR	5	79985331	C>A	0.6	0.26
rs1650723	DHFR	5	79957786	G>A	0.88	0.15
rs1677626	DHFR	5	79985201	C>G	0.59	0.26
rs836788	DHFR	5	79947800	G>A	0.23	0.35
rs836823	DHFR	5	79979470	T>A	0.66	0.26
rs861373	DHFR	5	79983818	A>C	0.6	0.26
rs863215	DHFR	5	79983761	G>A	0.62	0.26
rs412543	GSTM1	1	110031467	G>C	0.07	0.05
rs2239892	GSTM1	1	110035809	A>G	0.23	0.03
rs4147567	GSTM1	1	110034047	A>G	0.98	0.001
rs12024479	GSTM2	1	110021609	C>G	0.86	0.46
rs11227844	GSTP1	11	67116840	C>A	0.88	0.08
rs1138272	GSTP1	11	67110155	G>A	0.16	0.08
rs11553892	GSTP1	11	67110517	C>A	0.99	0.0005
rs1695	GSTP1	11	67109265	A>G	0.75	0.33
rs1871042	GSTP1	11	67110420	G>A	0.66	0.34
rs4891	GSTP1	11	67110546	A>G	0.71	0.35
rs4986948	GSTP1	11	67109281	C>G	0.99	0.0003
rs5031031	GSTP1	11	67110680	A>G	0.99	0.0003
rs614080	GSTP1	11	67103863	G>A	0.17	0.5
rs6591255	GSTP1	11	67106124	T>A	0.13	0.41
rs6591256	GSTP1	11	67106475	A>G	0.15	0.41
rs688878	GSTP1	11	67096525	A>G	0.68	0.08
rs749174	GSTP1	11	67109829	G>A	0.65	0.34
rs7941395	GSTP1	11	67103993	A>G	0.13	0.41
rs7941648	GSTP1	11	67104171	G>A	0.11	0.41
rs7952081	GSTP1	11	67081509	G>A	0.22	0.41
rs8191430	GSTP1	11	67106448	A>G	N/A	0.0003
rs8191431	GSTP1	11	67106630	G>A	0.99	0.0003
rs8191448	GSTP1	11	67108737	G>A	0.98	0.0008
rs8191451	GSTP1	11	67110394	C>G	0.99	0.0003
rs8191453	GSTP1	11	67111282	G>A	N/A	0.0003
rs947895	GSTP1	11	67110982	C>A	0.66	0.34
rs17375901	MTHFR	1	11775103	C>T	0.04	0.06
SNP1-11754182	MTHFR	1	11754182	G>A	0.13	0.07
SNP1-11754202	MTHFR	1	11754202	A>G	0.55	0.3
SNP1-11754876	MTHFR	1	11754876	C>A	0.47	0.17
SNP1-11758143	MTHFR	1	11758143	G>A	0.28	0.1
SNP1-11759140	MTHFR	1	11759140	C>A	0.99	0.0005
SNP1-11759269	MTHFR	1	11759269	A>G	0.36	0.39
SNP1-11761428	MTHFR	1	11761428	A>G	0.28	0.1
SNP1-11761435	MTHFR	1	11761435	A>C	0.3	0.39
SNP1-11761620	MTHFR	1	11761620	A>C	0.3	0.03
SNP1-11762510	MTHFR	1	11762510	G>A	0.88	0.14
SNP1-11762553	MTHFR	1	11762553	A>G	0.31	0.39
SNP1-11767011	MTHFR	1	11767011	G>A	0.95	0.001
SNP1-11767041	MTHFR	1	11767041	A>C	0.02	0.08
SNP1-11767859	MTHFR	1	11767859	G>A	0.87	0.004
SNP1-11772034	MTHFR	1	11772034	G>A	0.99	0.0005
SNP1-11773337	MTHFR	1	11773337	G>A	0.42	0.02
SNP1-11777085	MTHFR	1	11777085	G>A	N/A	0.0003
VG01S2022	MTHFR	1	11777063	A>C	0.96	0.32
rs12121543	MTHFR	1	11777258	C>A	0.52	0.25
rs13306556	MTHFR	1	11774697	G>A	0.26	0.1
rs13306558	MTHFR	1	11786153	C>A	0.99	0.0003
rs13306560	MTHFR	1	11788770	G>A	0.22	0.05
rs13306561	MTHFR	1	11788391	A>G	0.7	0.15
rs13306567	MTHFR	1	11783052	G>C	0.22	0.05
rs1476413	MTHFR	1	11774887	G>A	0.87	0.27
rs1537516	MTHFR	1	11770448	G>A	0.28	0.1
rs1572151	MTHFR	1	11780298	A>G	0.1	0.08
rs17037390	MTHFR	1	11783430	G>A	0.52	0.15
rs17037396	MTHFR	1	11784634	G>A	0.36	0.1
rs17037397	MTHFR	1	11784750	C>A	0.28	0.04
rs17037404	MTHFR	1	11785864	G>A	0.97	0.001
rs17367504	MTHFR	1	11785365	A>G	0.44	0.15
rs1801131	MTHFR	1	11777063	A>C	0.99	0.32
rs1801133	MTHFR	1	11778965	G>A	0.68	0.34
rs1931226	MTHFR	1	11786561	C>A	0.99	0.0003
rs2066466	MTHFR	1	11783863	G>A	0.99	0.0005
rs2066470	MTHFR	1	11785644	G>A	0.46	0.1
rs2066471	MTHFR	1	11783045	G>A	0.45	0.17
rs2184226	MTHFR	1	11770023	A>G	0.18	0.08
rs2274974	MTHFR	1	11773906	G>A	N/A	0.0003
rs2274976	MTHFR	1	11773514	G>A	0.28	0.04
rs3737966	MTHFR	1	11770346	A>G	0.41	0.39
rs3753582	MTHFR	1	11788129	A>C	0.46	0.1
rs3753584	MTHFR	1	11787173	A>G	0.48	0.15
rs45449298	MTHFR	1	11774998	G>A	0.98	0.0005
rs4846048	MTHFR	1	11768839	A>G	0.28	0.29
rs4846051	MTHFR	1	11777044	A>G	0.95	0.002
rs4846052	MTHFR	1	11780538	G>A	0.1	0.41
rs6541003	MTHFR	1	11778454	A>G	0.08	0.4
rs7518348	MTHFR	1	11773705	G>A	0.95	0.002
rs7533315	MTHFR	1	11783270	G>A	0.45	0.25
rs7553194	MTHFR	1	11786736	G>A	0.46	0.1
rs9651118	MTHFR	1	11784801	A>G	0.17	0.23
Abbreviations: SNP=single nucleotide polymorphism; Chr=chromosome; HWE=Hardy-Weinberg equilibrium; MAF=minor allele frequency; N/A=not applicable
aHapMap (http://hapmap.ncbi.nlm.nih.gov/)
bHWE in UBC controls, p<0.001
