# Supplementary material for: Common variants in genes coding for chemotherapy metabolizing enzymes, transporters, and targets: a case–control study of contralateral breast cancer risk in the WECARE Study
Source: Cancer Causes Control. 2013 Jun 18;24(8):1605–14. doi: 10.1007/s10552-013-0237-6 (PMC3709075; doi:10.1007/s10552-013-0237-6)
Supplement: Supplementary file 2 — Supplementary material 2 (XLS 166 kb) [file 10552_2013_237_MOESM2_ESM.xls]

## Sheet: cmf
Common variants in genes coding for chemotherapy metabolizing enzymes, transporters and targets: A case-control study of contralateral breast cancer risk in the WECARE Study Jennifer D. Brooks, Ph.D., Sharon N. Teraoka, Ph.D., Leslie Bernstein, Ph.D., Lene Mellemkjær, Ph.D., Kathleen E. Malone, Ph.D., Charles F. Lynch, M.D., Ph.D., Robert W. Haile, Dr.P.H, Patrick Concannon, Ph.D., Anne S. Reiner…
Corresponding Auther: Jennifer Brooks, Department of Epidemiology and Biostatistics, Memorial Sloan-Kettering Cancer Center, brooksj@mskcc.org
Online Resource 2: Association between CMF chemotherapy and risk of contrlateral breast cancer risk stratified by genotype
SNP	Gene	Genotype	CMF	Cases (N)	Controls (N)	RRa	95% LCL	95% UCL	p-value	p-het	RRb	95% LCL	95% UCL	p-value	p-het
rs2032588	ABCB1	CC	No	301	486	1				0.345206	1				0.433286
rs2032588	ABCB1	CC	Yes	136	377	0.55	0.42	0.73	3.166e-05		0.63	0.42	0.95	0.0261812
rs2032588	ABCB1	CT/TT	No	54	75	1					1
rs2032588	ABCB1	CT/TT	Yes	19	62	0.38	0.19	0.78	0.00808313		0.46	0.21	1.01	0.0518846
rs9282564	ABCB1	AA	No	286	462	1				0.780026	1				0.583256
rs9282564	ABCB1	AA	Yes	127	360	0.52	0.39	0.7	1.439e-05		0.6	0.4	0.9	0.0148104
rs9282564	ABCB1	AG/GG	No	69	100	1					1
rs9282564	ABCB1	AG/GG	Yes	28	78	0.57	0.32	1.03	0.0644704		0.72	0.37	1.42	0.342144
rs1799814	CYP1A1	GG	No	311	515	1				0.655529	1				0.613576
rs1799814	CYP1A1	GG	Yes	137	408	0.54	0.41	0.71	1.451e-05		0.61	0.41	0.93	0.0197109
rs1799814	CYP1A1	GT/TT	No	44	47	1					1
rs1799814	CYP1A1	GT/TT	Yes	18	31	0.45	0.2	0.97	0.042591		0.49	0.21	1.15	0.103377
rs1056836	CYP1B1	GG	No	109	181	1				0.606706	1				0.625654
rs1056836	CYP1B1	GG	Yes	43	141	0.47	0.29	0.76	0.00204303		0.54	0.31	0.94	0.030514
rs1056836	CYP1B1	GC/CC	No	246	381	1					1
rs1056836	CYP1B1	GC/CC	Yes	112	298	0.55	0.4	0.75	0.00016801		0.62	0.4	0.97	0.0342908
rs1800440	CYP1B1	TT	No	232	365	1				0.51894	1				0.560986
rs1800440	CYP1B1	TT	Yes	105	302	0.5	0.36	0.68	1.382e-05		0.56	0.36	0.87	0.00912445
rs1800440	CYP1B1	TC/CC	No	123	197	1					1
rs1800440	CYP1B1	TC/CC	Yes	50	137	0.59	0.38	0.93	0.0238923		0.66	0.38	1.14	0.138386
rs2447754	CYP1B1	CC	No	191	323	1				0.461192	1				0.626381
rs2447754	CYP1B1	CC	Yes	87	239	0.57	0.4	0.8	0.00119119		0.63	0.4	0.99	0.0454605
rs2447754	CYP1B1	CG/GG	No	164	238	1					1
rs2447754	CYP1B1	CG/GG	Yes	68	200	0.47	0.31	0.69	0.00016474		0.55	0.33	0.91	0.0190767
rs17490770	CYP1B1	CC	No	313	507	1				0.259018	1				0.364013
rs17490770	CYP1B1	CC	Yes	140	398	0.55	0.42	0.72	2.098e-05		0.62	0.41	0.93	0.0210742
rs17490770	CYP1B1	CA/AA	No	42	55	1					1
rs17490770	CYP1B1	CA/AA	Yes	15	41	0.34	0.15	0.76	0.00827037		0.42	0.17	1	0.0497329
rs7246742	CYP2A6	TT	No	266	408	1				0.25312	1				0.363432
rs7246742	CYP2A6	TT	Yes	108	331	0.48	0.35	0.65	2.74e-06		0.55	0.36	0.85	0.00662558
rs7246742	CYP2A6	TG/GG	No	89	154	1					1
rs7246742	CYP2A6	TG/GG	Yes	47	108	0.67	0.41	1.09	0.103319		0.72	0.41	1.27	0.251423
rs1496402	CYP2A6	AA	No	153	231	1				0.477311	1				0.545193
rs1496402	CYP2A6	AA	Yes	78	188	0.58	0.4	0.86	0.00604684		0.65	0.4	1.08	0.0954334
rs1496402	CYP2A6	AT/TT	No	202	331	1					1
rs1496402	CYP2A6	AT/TT	Yes	77	251	0.48	0.34	0.69	6.323e-05		0.56	0.35	0.88	0.0123269
rs2279342	CYP2B6	AA	No	274	474	1				0.016706	1				0.0214852
rs2279342	CYP2B6	AA	Yes	129	355	0.61	0.46	0.82	0.00102926		0.7	0.46	1.06	0.0921148
rs2279342	CYP2B6	AT/TT	No	81	88	1					1
rs2279342	CYP2B6	AT/TT	Yes	26	84	0.28	0.15	0.5	2.154e-05		0.32	0.16	0.62	0.00083016
rs7250745	CYP2B6	CC	No	199	307	1				0.778657	1				0.858028
rs7250745	CYP2B6	CC	Yes	81	245	0.51	0.36	0.72	0.00015022		0.58	0.36	0.93	0.0228528
rs7250745	CYP2B6	CT/TT	No	156	255	1					1
rs7250745	CYP2B6	CT/TT	Yes	74	194	0.54	0.37	0.81	0.00240144		0.61	0.37	0.99	0.0466204
rs2113103	CYP2B6	GG	No	260	406	1				0.420829	1				0.490696
rs2113103	CYP2B6	GG	Yes	118	300	0.56	0.42	0.76	0.00023057		0.64	0.42	0.97	0.0357771
rs2113103	CYP2B6	GA/GG	No	95	156	1					1
rs2113103	CYP2B6	GA/GG	Yes	37	138	0.44	0.27	0.74	0.00169395		0.52	0.28	0.95	0.0341667
rs2306606	CYP2B6	CC	No	205	306	1				0.497157	1				0.536535
rs2306606	CYP2B6	CC	Yes	81	249	0.48	0.34	0.68	4.698e-05		0.55	0.34	0.87	0.0117205
rs2306606	CYP2B6	CT/TT	No	150	255	1					1
rs2306606	CYP2B6	CT/TT	Yes	74	190	0.58	0.39	0.86	0.00630019		0.65	0.4	1.05	0.0783624
rs1808682	CYP2B6	GG	No	206	334	1				0.569214	1				0.569214
rs1808682	CYP2B6	GG	Yes	96	241	0.56	0.4	0.79	0.00079322		0.63	0.4	0.98	0.0423801
rs1808682	CYP2B6	GA/GG	No	149	228	1					1
rs1808682	CYP2B6	GA/GG	Yes	59	196	0.48	0.32	0.72	0.00042168		0.54	0.32	0.91	0.0197195
rs7255904	CYP2B6	GG	No	109	176	1				0.619195	1				0.75546
rs7255904	CYP2B6	GG	Yes	38	134	0.47	0.28	0.76	0.00251732		0.55	0.31	0.99	0.0461333
rs7255904	CYP2B6	GA/GG	No	245	385	1					1
rs7255904	CYP2B6	GA/GG	Yes	116	305	0.54	0.4	0.73	8.493e-05		0.61	0.4	0.93	0.0213163
rs1057910	CYP2C9	AA	No	298	500	1				0.379291	1				0.393532
rs1057910	CYP2C9	AA	Yes	133	378	0.55	0.42	0.74	4.509e-05		0.64	0.42	0.97	0.0331887
rs1057910	CYP2C9	AC/CC	No	57	62	1					1
rs1057910	CYP2C9	AC/CC	Yes	22	60	0.4	0.2	0.79	0.00839478		0.46	0.22	0.99	0.0474921
rs1505	CYP2C9	GG	No	150	233	1				0.266437	1				0.362562
rs1505	CYP2C9	GG	Yes	58	174	0.44	0.29	0.66	9.011e-05		0.52	0.31	0.86	0.0118505
rs1505	CYP2C9	GC/CC	No	205	329	1					1
rs1505	CYP2C9	GC/CC	Yes	97	265	0.59	0.42	0.83	0.00223536		0.66	0.42	1.04	0.0750138
rs12772884	CYP2C9	TT	No	110	178	1				0.756684	1				0.563898
rs12772884	CYP2C9	TT	Yes	51	145	0.49	0.31	0.78	0.00233473		0.53	0.3	0.93	0.0260373
rs12772884	CYP2C9	TA/AA	No	245	382	1					1
rs12772884	CYP2C9	TA/AA	Yes	104	294	0.53	0.39	0.73	9.633e-05		0.62	0.4	0.95	0.0291262
rs9332197	CYP2C9	TT	No	318	491	1				0.692866	1				0.540832
rs9332197	CYP2C9	TT	Yes	138	390	0.51	0.39	0.68	3.74e-06		0.57	0.38	0.86	0.00741802
rs9332197	CYP2C9	TC/CC	No	37	71	1					1
rs9332197	CYP2C9	TC/CC	Yes	17	49	0.6	0.28	1.28	0.189032		0.73	0.33	1.62	0.439223
200199	CYP2D6	GG	No	115	179	1				1	1				0.974773
200199	CYP2D6	GG	Yes	48	151	0.53	0.33	0.82	0.00503663		0.6	0.34	1.04	0.0699884
200199	CYP2D6	GC/CC	No	240	383	1					1
200199	CYP2D6	GC/CC	Yes	107	288	0.52	0.38	0.72	8.76e-05		0.59	0.39	0.92	0.0181042
rs11090076	CYP2D6	AA	No	161	253	1				0.700454	1				0.582631
rs11090076	CYP2D6	AA	Yes	68	197	0.5	0.34	0.73	0.00035656		0.55	0.34	0.89	0.0149196
rs11090076	CYP2D6	AG/GG	No	194	309	1					1
rs11090076	CYP2D6	AG/GG	Yes	87	242	0.55	0.39	0.78	0.00070616		0.64	0.4	1.01	0.0562438
rs28371717	CYP2D6	CC	No	346	553	1				0.753033	1				0.905813
rs28371717	CYP2D6	CC	Yes	149	429	0.53	0.4	0.69	2.64e-06		0.6	0.4	0.89	0.0109664
rs28371717	CYP2D6	CA/AA	No	9	9	1					1
rs28371717	CYP2D6	CA/AA	Yes	6	10	0.41	0.08	1.97	0.263966		0.54	0.11	2.66	0.448948
rs28371725	CYP2D6	GG	No	292	474	1				0.0686921	1				0.0815871
rs28371725	CYP2D6	GG	Yes	133	351	0.59	0.44	0.78	0.00032556		0.65	0.43	0.98	0.0398072
rs28371725	CYP2D6	GA/AA	No	55	75	1					1
rs28371725	CYP2D6	GA/AA	Yes	21	80	0.31	0.16	0.59	0.00037877		0.34	0.16	0.71	0.00401184
rs5751221	CYP2D6	GG	No	211	334	1				0.629308	1				0.611498
rs5751221	CYP2D6	GG	Yes	100	255	0.54	0.39	0.76	0.00045037		0.61	0.39	0.96	0.0322697
rs5751221	CYP2D6	GA/AA	No	144	228	1					1
rs5751221	CYP2D6	GA/AA	Yes	54	184	0.48	0.31	0.72	0.00051038		0.53	0.32	0.88	0.0143726
rs5758589	CYP2D6	GG	No	113	177	1				1	1				1
rs5758589	CYP2D6	GG	Yes	47	151	0.52	0.33	0.82	0.00511242		0.59	0.34	1.04	0.0690086
rs5758589	CYP2D6	GA/AA	No	242	385	1					1
rs5758589	CYP2D6	GA/AA	Yes	108	288	0.52	0.38	0.72	8.408e-05		0.6	0.39	0.92	0.0183084
rs6002623	CYP2D6	GG	No	161	253	1				0.700454	1				0.582631
rs6002623	CYP2D6	GG	Yes	68	197	0.5	0.34	0.73	0.00035656		0.55	0.34	0.89	0.0149196
rs6002623	CYP2D6	GA/AA	No	194	309	1					1
rs6002623	CYP2D6	GA/AA	Yes	87	242	0.55	0.39	0.78	0.00070616		0.64	0.4	1.01	0.0562438
rs764481	CYP2D6	GG	No	161	254	1				0.71229	1				0.598015
rs764481	CYP2D6	GG	Yes	68	197	0.5	0.34	0.73	0.00037283		0.55	0.34	0.89	0.0154802
rs764481	CYP2D6	GA/AA	No	194	308	1					1
rs764481	CYP2D6	GA/AA	Yes	87	242	0.55	0.39	0.78	0.00068271		0.63	0.4	1.01	0.0552716
rs3892097	CYP2D6	GG	No	220	351	1				0.483927	1				0.534939
rs3892097	CYP2D6	GG	Yes	108	266	0.57	0.41	0.79	0.000742		0.64	0.41	1	0.0504208
rs3892097	CYP2D6	GA/AA	No	134	210	1					1
rs3892097	CYP2D6	GA/AA	Yes	47	173	0.47	0.3	0.72	0.00063068		0.54	0.32	0.91	0.019953
rs2242480	CYP3A4	CC	No	286	444	1				0.697582	1				0.86249
rs2242480	CYP3A4	CC	Yes	129	350	0.54	0.4	0.73	4.225e-05		0.61	0.4	0.92	0.0198539
rs2242480	CYP3A4	CT/TT	No	69	118	1					1
rs2242480	CYP3A4	CT/TT	Yes	26	89	0.47	0.26	0.85	0.0128229		0.57	0.29	1.11	0.0977619
SNP128	CYP3A4	GG	No	354	560	1				N/A	1				N/A
SNP128	CYP3A4	GG	Yes	155	438	0.52	0.4	0.68	1.91e-06		0.58	0.39	0.87	0.00784616
SNP128	CYP3A4	GA/AA	No	0	1	1					1
SNP128	CYP3A4	GA/AA	Yes	0	0	1					1
rs11773597	CYP3A4	GG	No	295	497	1				0.599997	1				0.388383
rs11773597	CYP3A4	GG	Yes	132	378	0.53	0.4	0.71	2.092e-05		0.61	0.4	0.92	0.0184714
rs11773597	CYP3A4	GC/CC	No	60	64	1					1
rs11773597	CYP3A4	GC/CC	Yes	23	61	0.44	0.22	0.87	0.0177206		0.44	0.2	0.94	0.0336825
rs12721617	CYP3A4	AA	No	349	555	1				0.85585	1				1
rs12721617	CYP3A4	AA	Yes	152	429	0.53	0.4	0.69	2.68e-06		0.59	0.4	0.89	0.0104956
rs12721617	CYP3A4	AC/CC	No	5	7	1					1
rs12721617	CYP3A4	AC/CC	Yes	3	7	0.64	0.08	4.84	0.663755		0.59	0.08	4.6	0.613191
rs12721620	CYP3A4	GG	No	353	560	1				N/A	1				N/A
rs12721620	CYP3A4	GG	Yes	155	439	0.53	0.41	0.69	2.44e-06		0.6	0.4	0.89	0.0116769
rs12721620	CYP3A4	GA/AA	No	2	2	1					1
rs12721620	CYP3A4	GA/AA	Yes	0	0	1					1
rs12721624	CYP3A4	GG	No	355	561	1				N/A	1				N/A
rs12721624	CYP3A4	GG	Yes	155	439	0.52	0.4	0.68	1.5e-06		0.59	0.4	0.88	0.00954321
rs12721624	CYP3A4	GA/AA	No	0	1	1					1
rs12721624	CYP3A4	GA/AA	Yes	0	0	1					1
rs12721631	CYP3A4	GG	No	354	560	1				0.252214	1				0.222527
rs12721631	CYP3A4	GG	Yes	154	439	0.51	0.39	0.66	6.3e-07		0.58	0.39	0.86	0.00715661
rs12721631	CYP3A4	GA/AA	No	1	1	1					1
rs12721631	CYP3A4	GA/AA	Yes	1	0	inf			0.983416		inf	0		0.982905
rs17161857	CYP3A4	AA	No	355	558	1				N/A	1				N/A
rs17161857	CYP3A4	AA	Yes	155	438	0.52	0.4	0.68	1.39e-06		0.59	0.4	0.88	0.00942841
rs17161857	CYP3A4	AG/GG	No	0	4	1					1
rs17161857	CYP3A4	AG/GG	Yes	0	0	1					1
rs17161886	CYP3A4	AA	No	351	555	1				N/A	1				N/A
rs17161886	CYP3A4	AA	Yes	153	434	0.53	0.4	0.69	2.62e-06		0.59	0.39	0.87	0.00886548
rs17161886	CYP3A4	AC/CC	No	2	3	1					1
rs17161886	CYP3A4	AC/CC	Yes	0	0	1					1
rs17161888	CYP3A4	GG	No	355	559	1				N/A	1				N/A
rs17161888	CYP3A4	GG	Yes	155	439	0.53	0.4	0.68	1.91e-06		0.6	0.4	0.89	0.0118928
rs17161888	CYP3A4	GA/AA	No	0	2	1					1
rs17161888	CYP3A4	GA/AA	Yes	0	0	1					1
rs1851426	CYP3A4	GG	No	331	510	1				0.232582	1				0.214618
rs1851426	CYP3A4	GG	Yes	141	408	0.5	0.38	0.65	6.1e-07		0.55	0.37	0.83	0.00424147
rs1851426	CYP3A4	GA/AA	No	24	52	1					1
rs1851426	CYP3A4	GA/AA	Yes	13	31	0.87	0.36	2.13	0.767268		1.01	0.39	2.64	0.981776
rs2005548	CYP3A4	GG	No	351	555	1				0.217468	1				0.260895
rs2005548	CYP3A4	GG	Yes	152	434	0.52	0.4	0.67	1.06e-06		0.59	0.4	0.89	0.0107239
rs2005548	CYP3A4	GA/AA	No	3	7	1					1
rs2005548	CYP3A4	GA/AA	Yes	3	5	2.09	0.23	18.9	0.512965		2.21	0.22	21.8	0.498196
rs2246709	CYP3A4	AA	No	176	300	1				0.0550689	1				0.0377556
rs2246709	CYP3A4	AA	Yes	86	210	0.67	0.47	0.96	0.0292975		0.78	0.49	1.25	0.297912
rs2246709	CYP3A4	AG/GG	No	179	262	1					1
rs2246709	CYP3A4	AG/GG	Yes	69	229	0.4	0.28	0.59	3.03e-06		0.45	0.28	0.72	0.00107912
rs2404955	CYP3A4	GG	No	266	431	1				0.327187	1				0.45426
rs2404955	CYP3A4	GG	Yes	124	337	0.55	0.4	0.75	0.00015026		0.64	0.41	1	0.049481
rs2404955	CYP3A4	GA/AA	No	59	99	1					1
rs2404955	CYP3A4	GA/AA	Yes	20	71	0.38	0.19	0.75	0.00485468		0.48	0.23	1.02	0.0550625
rs2687103	CYP3A4	AA	No	355	559	1				0.0362565	1				0.0860904
rs2687103	CYP3A4	AA	Yes	153	438	0.52	0.4	0.68	1.21e-06		0.59	0.4	0.88	0.00940271
rs2687103	CYP3A4	AG/GG	No	0	3	1					1
rs2687103	CYP3A4	AG/GG	Yes	2	1	inf			0.977505		inf	0		0.978599
rs2687117	CYP3A4	GG	No	354	559	1				0.074317	1				0.189179
rs2687117	CYP3A4	GG	Yes	153	438	0.52	0.4	0.68	1.2e-06		0.59	0.4	0.88	0.00948051
rs2687117	CYP3A4	GA/AA	No	1	3	1					1
rs2687117	CYP3A4	GA/AA	Yes	2	1	11.2	0.33	379	0.179903		5.64	0.17	191	0.335148
rs2737418	CYP3A4	CC	No	355	559	1				0.036577	1				0.0878138
rs2737418	CYP3A4	CC	Yes	153	438	0.52	0.4	0.68	1.41e-06		0.59	0.4	0.88	0.00980832
rs2737418	CYP3A4	CA/AA	No	0	3	1					1
rs2737418	CYP3A4	CA/AA	Yes	2	1	inf			0.977514		inf	0		0.986062
rs2740574	CYP3A4	AA	No	331	510	1				0.241984	1				0.220825
rs2740574	CYP3A4	AA	Yes	142	408	0.5	0.38	0.66	9.7e-07		0.57	0.38	0.85	0.00648348
rs2740574	CYP3A4	AG/GG	No	24	52	1					1
rs2740574	CYP3A4	AG/GG	Yes	13	31	0.88	0.36	2.13	0.771325		1.03	0.4	2.7	0.945583
rs28371759	CYP3A4	AA	No	355	561	1				N/A	1				N/A
rs28371759	CYP3A4	AA	Yes	155	439	0.52	0.4	0.68	1.83e-06		0.6	0.4	0.89	0.0111786
rs28371759	CYP3A4	AG/GG	No	0	1	1					1
rs28371759	CYP3A4	AG/GG	Yes	0	0	1					1
rs34160508	CYP3A4	AA	No	352	557	1				N/A	1				N/A
rs34160508	CYP3A4	AA	Yes	154	433	0.53	0.4	0.69	2.36e-06		0.6	0.4	0.89	0.0111099
rs34160508	CYP3A4	AG/GG	No	0	3	1					1
rs34160508	CYP3A4	AG/GG	Yes	0	0	1					1
rs3735451	CYP3A4	AA	No	274	439	1				0.545193	1				0.657969
rs3735451	CYP3A4	AA	Yes	124	343	0.55	0.41	0.74	9.035e-05		0.62	0.4	0.94	0.0247722
rs3735451	CYP3A4	AG/GG	No	81	122	1					1
rs3735451	CYP3A4	AG/GG	Yes	31	96	0.45	0.26	0.79	0.00511653		0.53	0.28	1.01	0.0534631
rs4646440	CYP3A4	GG	No	351	551	1				0.109529	1				0.155035
rs4646440	CYP3A4	GG	Yes	150	431	0.51	0.39	0.67	9.1e-07		0.58	0.39	0.86	0.00744189
rs4646440	CYP3A4	GA/AA	No	4	10	1					1
rs4646440	CYP3A4	GA/AA	Yes	5	7	2.28	0.37	14.1	0.376137		2.28	0.34	15.3	0.395304
rs4986910	CYP3A4	AA	No	350	557	1				0.974773	1				0.912771
rs4986910	CYP3A4	AA	Yes	152	429	0.52	0.4	0.68	1.82e-06		0.58	0.39	0.87	0.00830311
rs4986910	CYP3A4	AG/GG	No	3	3	1					1
rs4986910	CYP3A4	AG/GG	Yes	2	8	0.54	0.04	6.46	0.625455		0.5	0.04	6.92	0.607765
rs4987159	CYP3A4	GG	No	355	560	1				N/A	1				N/A
rs4987159	CYP3A4	GG	Yes	155	439	0.52	0.4	0.68	1.28e-06		0.59	0.4	0.87	0.00870679
rs4987159	CYP3A4	GA/AA	No	0	2	1					1
rs4987159	CYP3A4	GA/AA	Yes	0	0	1					1
rs7801671	CYP3A4	CC	No	353	560	1				N/A	1				N/A
rs7801671	CYP3A4	CC	Yes	155	439	0.53	0.4	0.68	1.94e-06		0.6	0.4	0.9	0.0122979
rs7801671	CYP3A4	CA/AA	No	2	2	1					1
rs7801671	CYP3A4	CA/AA	Yes	0	0	1					1
rs7811025	CYP3A4	GG	No	354	560	1				N/A	1				N/A
rs7811025	CYP3A4	GG	Yes	155	439	0.52	0.4	0.68	1.62e-06		0.59	0.4	0.88	0.0103431
rs7811025	CYP3A4	GA/AA	No	1	2	1					1
rs7811025	CYP3A4	GA/AA	Yes	0	0	1					1
SNP10	CYP3A5	CC	No	354	562	1				1	1				1
SNP10	CYP3A5	CC	Yes	154	438	0.52	0.4	0.68	1.79e-06		0.6	0.4	0.89	0.0108737
SNP10	CYP3A5	CA/AA	No	1	0	1					1
SNP10	CYP3A5	CA/AA	Yes	1	0	0.96	0		0.999965		1.12	0		0.99991
SNP74	CYP3A5	AA	No	354	560	1				1	1				1
SNP74	CYP3A5	AA	Yes	155	437	0.53	0.41	0.69	2.55e-06		0.6	0.4	0.89	0.0120754
SNP74	CYP3A5	AC/CC	No	0	1	1					1
SNP74	CYP3A5	AC/CC	Yes	0	1	0.08	0		0.998523		0.1	0		0.998607
rs10224569	CYP3A5	GG	No	353	560	1				N/A	1				N/A
rs10224569	CYP3A5	GG	Yes	155	439	0.53	0.4	0.69	2e-06		0.6	0.4	0.89	0.0116813
rs10224569	CYP3A5	GA/AA	No	2	2	1					1
rs10224569	CYP3A5	GA/AA	Yes	0	0	1					1
rs10242455	CYP3A5	AA	No	313	467	1				0.95632	1				0.943628
rs10242455	CYP3A5	AA	Yes	138	374	0.53	0.4	0.7	1.021e-05		0.6	0.4	0.91	0.0163785
rs10242455	CYP3A5	AG/GG	No	41	95	1					1
rs10242455	CYP3A5	AG/GG	Yes	17	65	0.52	0.25	1.06	0.0709354		0.62	0.28	1.37	0.235774
rs10247580	CYP3A5	GG	No	354	562	1				N/A	1				N/A
rs10247580	CYP3A5	GG	Yes	155	439	0.53	0.4	0.68	1.92e-06		0.59	0.4	0.88	0.0102441
rs10247580	CYP3A5	GA/AA	No	1	0	1					1
rs10247580	CYP3A5	GA/AA	Yes	0	0	1					1
rs10249369	CYP3A5	AA	No	349	554	1				0.00445593	1				0.00599435
rs10249369	CYP3A5	AA	Yes	155	431	0.55	0.42	0.72	1.216e-05		0.63	0.42	0.94	0.0242973
rs10249369	CYP3A5	AG/GG	No	6	8	1					1
rs10249369	CYP3A5	AG/GG	Yes	0	8	0	0		0.974336		0	0		0.975272
rs10252115	CYP3A5	GG	No	354	562	1				N/A	1				N/A
rs10252115	CYP3A5	GG	Yes	155	439	0.53	0.4	0.68	1.92e-06		0.59	0.4	0.88	0.0102441
rs10252115	CYP3A5	GA/AA	No	1	0	1					1
rs10252115	CYP3A5	GA/AA	Yes	0	0	1					1
rs10259288	CYP3A5	AA	No	350	554	1				N/A	1				N/A
rs10259288	CYP3A5	AA	Yes	154	435	0.51	0.39	0.67	9e-07		0.57	0.38	0.85	0.00548983
rs10259288	CYP3A5	AG/GG	No	1	0	1					1
rs10259288	CYP3A5	AG/GG	Yes	0	0	1					1
rs10264272	CYP3A5	GG	No	354	560	1				N/A	1				N/A
rs10264272	CYP3A5	GG	Yes	155	439	0.52	0.4	0.68	1.79e-06		0.6	0.4	0.89	0.0114773
rs10264272	CYP3A5	GA/AA	No	1	2	1					1
rs10264272	CYP3A5	GA/AA	Yes	0	0	1					1
rs1419745	CYP3A5	AA	No	340	523	1				0.933322	1				0.933322
rs1419745	CYP3A5	AA	Yes	150	415	0.52	0.4	0.69	2.66e-06		0.59	0.4	0.89	0.0107955
rs1419745	CYP3A5	AG/GG	No	15	37	1					1
rs1419745	CYP3A5	AG/GG	Yes	5	24	0.55	0.16	1.96	0.356778		0.56	0.15	2.13	0.393948
rs15524	CYP3A5	AA	No	312	466	1				0.76291	1				0.869482
rs15524	CYP3A5	AA	Yes	138	368	0.54	0.4	0.71	1.473e-05		0.6	0.4	0.91	0.0166087
rs15524	CYP3A5	AG/GG	No	43	96	1					1
rs15524	CYP3A5	AG/GG	Yes	17	70	0.48	0.23	0.97	0.0410038		0.57	0.26	1.24	0.154437
rs17161780	CYP3A5	GG	No	341	527	1				0.853707	1				0.938258
rs17161780	CYP3A5	GG	Yes	150	415	0.52	0.4	0.69	2.6e-06		0.59	0.4	0.88	0.0106123
rs17161780	CYP3A5	GA/AA	No	13	34	1					1
rs17161780	CYP3A5	GA/AA	Yes	5	24	0.59	0.16	2.18	0.43048		0.63	0.16	2.45	0.500835
rs17161783	CYP3A5	AA	No	342	528	1				0.853707	1				0.938258
rs17161783	CYP3A5	AA	Yes	150	415	0.52	0.4	0.69	2.6e-06		0.59	0.4	0.89	0.0108876
rs17161783	CYP3A5	AG/GG	No	13	34	1					1
rs17161783	CYP3A5	AG/GG	Yes	5	24	0.59	0.16	2.17	0.429887		0.63	0.16	2.46	0.50255
rs17161786	CYP3A5	CC	No	355	561	1				N/A	1				N/A
rs17161786	CYP3A5	CC	Yes	155	439	0.52	0.4	0.68	1.78e-06		0.6	0.4	0.89	0.0104266
rs17161786	CYP3A5	CA/AA	No	0	1	1					1
rs17161786	CYP3A5	CA/AA	Yes	0	0	1					1
rs28365067	CYP3A5	GG	No	315	495	1				0.318038	1				0.654721
rs28365067	CYP3A5	GG	Yes	140	381	0.55	0.42	0.73	3.783e-05		0.61	0.41	0.93	0.0197857
rs28365067	CYP3A5	GA/AA	No	40	67	1					1
rs28365067	CYP3A5	GA/AA	Yes	15	58	0.37	0.17	0.79	0.0101794		0.51	0.22	1.16	0.107034
rs28365076	CYP3A5	GG	No	354	562	1				N/A	1				N/A
rs28365076	CYP3A5	GG	Yes	155	439	0.53	0.4	0.69	2.06e-06		0.59	0.4	0.88	0.00972744
rs28365076	CYP3A5	GA/AA	No	1	0	1					1
rs28365076	CYP3A5	GA/AA	Yes	0	0	1					1
rs28365083	CYP3A5	CC	No	342	553	1				0.63752	1				0.597357
rs28365083	CYP3A5	CC	Yes	151	432	0.53	0.41	0.7	4.13e-06		0.6	0.4	0.9	0.0126509
rs28365083	CYP3A5	CA/AA	No	13	9	1					1
rs28365083	CYP3A5	CA/AA	Yes	4	7	0.35	0.06	1.98	0.233504		0.37	0.06	2.2	0.276708
rs28365092	CYP3A5	AA	No	355	560	1				N/A	1				N/A
rs28365092	CYP3A5	AA	Yes	155	439	0.52	0.4	0.68	1.74e-06		0.59	0.4	0.88	0.0100588
rs28365092	CYP3A5	AG/GG	No	0	2	1					1
rs28365092	CYP3A5	AG/GG	Yes	0	0	1					1
rs28365094	CYP3A5	AA	No	278	450	1				0.568618	1				0.490696
rs28365094	CYP3A5	AA	Yes	129	383	0.52	0.39	0.69	7.31e-06		0.59	0.39	0.89	0.0123578
rs28365094	CYP3A5	AG/GG	No	77	112	1					1
rs28365094	CYP3A5	AG/GG	Yes	26	56	0.63	0.33	1.19	0.157807		0.75	0.37	1.53	0.432643
rs28371764	CYP3A5	GG	No	326	517	1				0.32468	1				0.279401
rs28371764	CYP3A5	GG	Yes	146	403	0.54	0.41	0.71	1.145e-05		0.61	0.41	0.92	0.0179392
rs28371764	CYP3A5	GA/AA	No	29	45	1					1
rs28371764	CYP3A5	GA/AA	Yes	9	36	0.33	0.13	0.87	0.0241556		0.35	0.13	0.99	0.0475165
rs28371766	CYP3A5	GG	No	355	561	1				0.0878683	1				0.0615916
rs28371766	CYP3A5	GG	Yes	154	438	0.52	0.4	0.68	1.62e-06		0.59	0.39	0.87	0.00835985
rs28371766	CYP3A5	GA/AA	No	0	1	1					1
rs28371766	CYP3A5	GA/AA	Yes	1	1	inf			0.98477		inf	0		0.984633
rs28532224	CYP3A5	AA	No	354	561	1				N/A	1				N/A
rs28532224	CYP3A5	AA	Yes	155	439	0.52	0.4	0.68	1.68e-06		0.59	0.39	0.87	0.00880746
rs28532224	CYP3A5	AG/GG	No	1	0	1					1
rs28532224	CYP3A5	AG/GG	Yes	0	0	1					1
rs28683039	CYP3A5	GG	No	352	558	1				N/A	1				N/A
rs28683039	CYP3A5	GG	Yes	153	433	0.52	0.4	0.68	1.49e-06		0.58	0.39	0.86	0.00717065
rs28683039	CYP3A5	GA/AA	No	2	1	1					1
rs28683039	CYP3A5	GA/AA	Yes	0	0	1					1
rs3800959	CYP3A5	AA	No	355	561	1				N/A	1				N/A
rs3800959	CYP3A5	AA	Yes	155	439	0.53	0.4	0.68	1.87e-06		0.6	0.4	0.89	0.0109641
rs3800959	CYP3A5	AG/GG	No	0	1	1					1
rs3800959	CYP3A5	AG/GG	Yes	0	0	1					1
rs4646446	CYP3A5	GG	No	342	528	1				0.853707	1				0.938258
rs4646446	CYP3A5	GG	Yes	150	415	0.52	0.4	0.69	2.6e-06		0.59	0.4	0.89	0.0108876
rs4646446	CYP3A5	GA/AA	No	13	34	1					1
rs4646446	CYP3A5	GA/AA	Yes	5	24	0.59	0.16	2.17	0.429887		0.63	0.16	2.46	0.50255
rs4646447	CYP3A5	GG	No	342	528	1				0.85585	1				0.949571
rs4646447	CYP3A5	GG	Yes	149	414	0.52	0.4	0.68	2.09e-06		0.58	0.39	0.87	0.008638
rs4646447	CYP3A5	GA/AA	No	13	34	1					1
rs4646447	CYP3A5	GA/AA	Yes	5	24	0.59	0.16	2.16	0.422475		0.61	0.16	2.4	0.481448
rs4646450	CYP3A5	GG	No	248	377	1				0.912771	1				0.754243
rs4646450	CYP3A5	GG	Yes	112	315	0.53	0.39	0.72	6.685e-05		0.61	0.4	0.94	0.0252978
rs4646450	CYP3A5	GA/AA	No	107	185	1					1
rs4646450	CYP3A5	GA/AA	Yes	43	124	0.51	0.32	0.83	0.00616367		0.56	0.31	0.99	0.0447
rs4646456	CYP3A5	AA	No	342	527	1				0.849515	1				0.933322
rs4646456	CYP3A5	AA	Yes	148	415	0.52	0.4	0.68	2.19e-06		0.59	0.39	0.88	0.0101811
rs4646456	CYP3A5	AG/GG	No	13	34	1					1
rs4646456	CYP3A5	AG/GG	Yes	5	24	0.59	0.16	2.17	0.429007		0.63	0.16	2.46	0.503506
rs4646457	CYP3A5	AA	No	312	462	1				0.912771	1				0.788447
rs4646457	CYP3A5	AA	Yes	137	370	0.52	0.39	0.69	7.2e-06		0.59	0.39	0.89	0.0119627
rs4646457	CYP3A5	AC/CC	No	43	100	1					1
rs4646457	CYP3A5	AC/CC	Yes	18	69	0.54	0.27	1.09	0.0877844		0.65	0.3	1.42	0.284437
rs4646458	CYP3A5	AA	No	340	525	1				0.933322	1				0.933322
rs4646458	CYP3A5	AA	Yes	150	415	0.52	0.4	0.69	2.69e-06		0.59	0.4	0.89	0.0109321
rs4646458	CYP3A5	AC/CC	No	15	37	1					1
rs4646458	CYP3A5	AC/CC	Yes	5	24	0.55	0.16	1.96	0.357138		0.56	0.15	2.13	0.394363
rs6956305	CYP3A5	AA	No	329	508	1				0.587669	1				0.876885
rs6956305	CYP3A5	AA	Yes	144	397	0.54	0.41	0.71	8.91e-06		0.6	0.4	0.9	0.0137922
rs6956305	CYP3A5	AG/GG	No	26	54	1					1
rs6956305	CYP3A5	AG/GG	Yes	11	42	0.41	0.17	1.02	0.054462		0.56	0.21	1.45	0.232334
rs776746	CYP3A5	GG	No	313	467	1				0.890366	1				1
rs776746	CYP3A5	GG	Yes	138	373	0.53	0.4	0.7	1.097e-05		0.6	0.4	0.91	0.0159054
rs776746	CYP3A5	GA/AA	No	41	94	1					1
rs776746	CYP3A5	GA/AA	Yes	17	65	0.5	0.25	1.03	0.059281		0.6	0.27	1.33	0.208416
rs8175345	CYP3A5	GG	No	353	561	1				0.2425	1				0.192943
rs8175345	CYP3A5	GG	Yes	153	438	0.52	0.4	0.68	1.57e-06		0.59	0.4	0.88	0.00973911
rs8175345	CYP3A5	GA/AA	No	1	0	1					1
rs8175345	CYP3A5	GA/AA	Yes	2	1	0	0		0.978561		0	0		0.978175
rs1677693	DHFR	GG	No	182	306	1				0.592795	1				0.699493
rs1677693	DHFR	GG	Yes	87	259	0.56	0.4	0.79	0.00096177		0.63	0.4	0.99	0.0444579
rs1677693	DHFR	GT/TT	No	173	255	1					1
rs1677693	DHFR	GT/TT	Yes	68	179	0.49	0.33	0.72	0.00036797		0.57	0.35	0.93	0.0254875
rs10072026	DHFR	AA	No	281	463	1				0.92873	1				0.943628
rs10072026	DHFR	AA	Yes	117	344	0.52	0.38	0.7	2.413e-05		0.59	0.38	0.89	0.0130627
rs10072026	DHFR	AG/GG	No	74	99	1					1
rs10072026	DHFR	AG/GG	Yes	38	95	0.53	0.3	0.94	0.029106		0.6	0.31	1.15	0.124435
rs11951910	DHFR	AA	No	277	464	1				0.0848219	1				0.112482
rs11951910	DHFR	AA	Yes	126	355	0.58	0.43	0.78	0.00026806		0.65	0.43	0.98	0.0401972
rs11951910	DHFR	AG/GG	No	78	98	1					1
rs11951910	DHFR	AG/GG	Yes	29	83	0.32	0.18	0.59	0.00025822		0.38	0.19	0.74	0.00505261
rs1222809	DHFR	AA	No	184	317	1				0.45426	1				0.555247
rs1222809	DHFR	AA	Yes	87	265	0.57	0.41	0.81	0.00144962		0.63	0.4	1	0.0475238
rs1222809	DHFR	AG/GG	No	171	245	1					1
rs1222809	DHFR	AG/GG	Yes	68	174	0.47	0.32	0.7	0.00020974		0.54	0.33	0.89	0.016564
rs1232027	DHFR	GG	No	144	265	1				0.964329	1				0.974773
rs1232027	DHFR	GG	Yes	67	229	0.53	0.36	0.78	0.00139648		0.61	0.37	0.98	0.0429959
rs1232027	DHFR	GA/AA	No	210	297	1					1
rs1232027	DHFR	GA/AA	Yes	88	209	0.54	0.38	0.77	0.00060381		0.61	0.38	0.97	0.0372433
rs12517451	DHFR	GG	No	203	303	1				0.624206	1				0.603332
rs12517451	DHFR	GG	Yes	93	249	0.49	0.35	0.7	7.412e-05		0.56	0.35	0.88	0.0127743
rs12517451	DHFR	GA/AA	No	152	259	1					1
rs12517451	DHFR	GA/AA	Yes	62	190	0.56	0.38	0.84	0.0046651		0.64	0.39	1.06	0.082807
rs1478834	DHFR	CC	No	180	307	1				0.629308	1				0.757914
rs1478834	DHFR	CC	Yes	86	260	0.56	0.4	0.79	0.000941		0.62	0.4	0.98	0.0406416
rs1478834	DHFR	CA/AA	No	175	255	1					1
rs1478834	DHFR	CA/AA	Yes	69	179	0.49	0.33	0.73	0.00042591		0.57	0.35	0.94	0.0284564
rs1650723	DHFR	GG	No	252	399	1				0.475572	1				0.412703
rs1650723	DHFR	GG	Yes	110	336	0.5	0.37	0.68	1.068e-05		0.57	0.37	0.87	0.0100836
rs1650723	DHFR	GA/AA	No	103	163	1					1
rs1650723	DHFR	GA/AA	Yes	45	103	0.62	0.38	1	0.0511112		0.72	0.41	1.28	0.269198
rs1677626	DHFR	CC	No	180	306	1				0.633011	1				0.76291
rs1677626	DHFR	CC	Yes	86	260	0.56	0.4	0.79	0.00092868		0.62	0.4	0.98	0.0403929
rs1677626	DHFR	CG/GG	No	175	255	1					1
rs1677626	DHFR	CG/GG	Yes	69	179	0.49	0.33	0.73	0.00043292		0.58	0.35	0.94	0.0287537
rs836788	DHFR	GG	No	142	230	1				0.964329	1				0.780026
rs836788	DHFR	GG	Yes	68	177	0.52	0.35	0.79	0.00196243		0.57	0.35	0.95	0.0310889
rs836788	DHFR	GA/AA	No	210	328	1					1
rs836788	DHFR	GA/AA	Yes	87	259	0.53	0.38	0.75	0.00030283		0.62	0.39	0.98	0.040023
rs836823	DHFR	TT	No	179	306	1				0.696631	1				0.847465
rs836823	DHFR	TT	Yes	85	260	0.56	0.39	0.79	0.00091048		0.61	0.39	0.96	0.0333183
rs836823	DHFR	TA/AA	No	174	255	1					1
rs836823	DHFR	TA/AA	Yes	69	177	0.5	0.34	0.75	0.00060561		0.58	0.35	0.95	0.0311075
rs861373	DHFR	AA	No	180	307	1				0.629308	1				0.757914
rs861373	DHFR	AA	Yes	86	260	0.56	0.4	0.79	0.000941		0.62	0.4	0.98	0.0406416
rs861373	DHFR	AC/CC	No	175	255	1					1
rs861373	DHFR	AC/CC	Yes	69	179	0.49	0.33	0.73	0.00042591		0.57	0.35	0.94	0.0284564
rs863215	DHFR	GG	No	180	307	1				0.638279	1				0.766735
rs863215	DHFR	GG	Yes	86	260	0.56	0.4	0.79	0.00092709		0.62	0.39	0.98	0.0387547
rs863215	DHFR	GA/AA	No	174	255	1					1
rs863215	DHFR	GA/AA	Yes	69	179	0.5	0.34	0.73	0.00044798		0.57	0.35	0.94	0.0277799
rs412543	GSTM1	GG	No	325	502	1				0.142477	1				0.197064
rs412543	GSTM1	GG	Yes	138	395	0.49	0.37	0.65	5.8e-07		0.56	0.37	0.84	0.00532823
rs412543	GSTM1	GC/CC	No	30	60	1					1
rs412543	GSTM1	GC/CC	Yes	17	44	0.93	0.42	2.06	0.848767		0.99	0.42	2.38	0.990653
rs2239892	GSTM1	AA	No	340	521	1				0.102256	1				0.0978648
rs2239892	GSTM1	AA	Yes	144	411	0.5	0.38	0.66	7.6e-07		0.56	0.37	0.84	0.00479056
rs2239892	GSTM1	AG/GG	No	14	40	1					1
rs2239892	GSTM1	AG/GG	Yes	9	28	1.28	0.43	3.78	0.654237		1.48	0.47	4.65	0.502817
rs4147567	GSTM1	AA	No	354	561	1				N/A	1				N/A
rs4147567	GSTM1	AA	Yes	155	439	0.53	0.4	0.69	2.19e-06		0.59	0.4	0.88	0.0100851
rs4147567	GSTM1	AG/GG	No	0	1	1					1
rs4147567	GSTM1	AG/GG	Yes	0	0	1					1
rs12024479	GSTM2	CC	No	102	164	1				0.723674	1				0.833854
rs12024479	GSTM2	CC	Yes	38	131	0.49	0.3	0.8	0.00423844		0.57	0.32	1.01	0.0533954
rs12024479	GSTM2	CG/GG	No	253	398	1					1
rs12024479	GSTM2	CG/GG	Yes	117	308	0.54	0.4	0.73	6.949e-05		0.6	0.39	0.92	0.0204569
rs11227844	GSTP1	CC	No	300	478	1				0.116705	1				0.0974981
rs11227844	GSTP1	CC	Yes	136	366	0.57	0.42	0.76	0.00010824		0.64	0.42	0.97	0.0353323
rs11227844	GSTP1	CA/AA	No	55	84	1					1
rs11227844	GSTP1	CA/AA	Yes	18	73	0.31	0.16	0.63	0.00100826		0.34	0.16	0.73	0.00581791
rs1138272	GSTP1	GG	No	308	461	1				0.100664	1				0.183135
rs1138272	GSTP1	GG	Yes	130	377	0.48	0.36	0.63	4.2e-07		0.54	0.36	0.82	0.00394612
rs1138272	GSTP1	GA/AA	No	47	101	1					1
rs1138272	GSTP1	GA/AA	Yes	25	62	0.87	0.45	1.68	0.679638		0.89	0.43	1.83	0.751772
rs11553892	GSTP1	CC	No	355	561	1				N/A	1				N/A
rs11553892	GSTP1	CC	Yes	154	438	0.52	0.4	0.68	1.46e-06		0.59	0.39	0.87	0.00858601
rs11553892	GSTP1	CA/AA	No	0	0	1					1
rs11553892	GSTP1	CA/AA	Yes	1	1	1					1
rs1695	GSTP1	AA	No	155	259	1				0.547398	1				0.49161
rs1695	GSTP1	AA	Yes	52	193	0.48	0.31	0.73	0.00058235		0.54	0.32	0.92	0.0245133
rs1695	GSTP1	AG/GG	No	200	303	1					1
rs1695	GSTP1	AG/GG	Yes	103	244	0.56	0.4	0.79	0.00092795		0.66	0.42	1.02	0.0621586
rs1871042	GSTP1	GG	No	157	249	1				0.182888	1				0.162157
rs1871042	GSTP1	GG	Yes	50	186	0.42	0.27	0.64	6.099e-05		0.47	0.28	0.81	0.00593239
rs1871042	GSTP1	GA/AA	No	198	313	1					1
rs1871042	GSTP1	GA/AA	Yes	105	253	0.6	0.43	0.85	0.00345949		0.69	0.45	1.08	0.10435
rs4891	GSTP1	AA	No	151	245	1				0.0770526	1				0.0686921
rs4891	GSTP1	AA	Yes	46	185	0.38	0.24	0.59	1.419e-05		0.41	0.24	0.72	0.00165254
rs4891	GSTP1	AG/GG	No	202	316	1					1
rs4891	GSTP1	AG/GG	Yes	109	254	0.62	0.44	0.86	0.00494836		0.69	0.45	1.08	0.102344
rs4986948	GSTP1	CC	No	355	562	1				N/A	1				N/A
rs4986948	GSTP1	CC	Yes	155	439	0.52	0.4	0.68	1.76e-06		0.6	0.4	0.89	0.0106258
rs4986948	GSTP1	CG/GG	No	0	0	1					1
rs4986948	GSTP1	CG/GG	Yes	0	0	1					1
rs5031031	GSTP1	AA	No	355	560	1				N/A	1				N/A
rs5031031	GSTP1	AA	Yes	155	439	0.52	0.4	0.68	1.7e-06		0.59	0.4	0.88	0.00980141
rs5031031	GSTP1	AG/GG	No	0	1	1					1
rs5031031	GSTP1	AG/GG	Yes	0	0	1					1
rs614080	GSTP1	GG	No	75	146	1				0.492987	1				0.528124
rs614080	GSTP1	GG	Yes	48	121	0.61	0.37	0.98	0.0427444		0.68	0.39	1.21	0.192244
rs614080	GSTP1	GA/AA	No	280	416	1					1
rs614080	GSTP1	GA/AA	Yes	107	318	0.5	0.36	0.68	1.081e-05		0.57	0.37	0.88	0.0106471
rs6591255	GSTP1	TT	No	130	187	1				0.0694911	1				0.0474602
rs6591255	GSTP1	TT	Yes	38	152	0.37	0.23	0.59	3.952e-05		0.4	0.22	0.71	0.00195299
rs6591255	GSTP1	TA/AA	No	225	374	1					1
rs6591255	GSTP1	TA/AA	Yes	116	286	0.62	0.45	0.84	0.00244962		0.71	0.46	1.08	0.111926
rs6591256	GSTP1	AA	No	130	187	1				0.0491273	1				0.0330923
rs6591256	GSTP1	AA	Yes	37	151	0.36	0.22	0.57	2.406e-05		0.38	0.21	0.69	0.00128907
rs6591256	GSTP1	AG/GG	No	224	373	1					1
rs6591256	GSTP1	AG/GG	Yes	117	287	0.62	0.45	0.85	0.00307857		0.71	0.46	1.09	0.116792
rs688878	GSTP1	AA	No	294	484	1				0.0914877	1				0.112553
rs688878	GSTP1	AA	Yes	132	363	0.58	0.44	0.78	0.00029264		0.66	0.43	1	0.0497079
rs688878	GSTP1	AG/GG	No	61	78	1					1
rs688878	GSTP1	AG/GG	Yes	23	76	0.32	0.17	0.61	0.00048476		0.37	0.18	0.76	0.00641804
rs749174	GSTP1	GG	No	158	249	1				0.17779	1				0.153008
rs749174	GSTP1	GG	Yes	50	186	0.42	0.27	0.64	5.744e-05		0.47	0.27	0.8	0.0055561
rs749174	GSTP1	GA/AA	No	197	313	1					1
rs749174	GSTP1	GA/AA	Yes	105	253	0.61	0.43	0.85	0.00353945		0.7	0.45	1.08	0.106808
rs7941395	GSTP1	AA	No	130	188	1				0.0631371	1				0.0438845
rs7941395	GSTP1	AA	Yes	38	152	0.37	0.23	0.59	3.906e-05		0.4	0.22	0.72	0.00210821
rs7941395	GSTP1	AG/GG	No	224	374	1					1
rs7941395	GSTP1	AG/GG	Yes	117	287	0.62	0.46	0.85	0.0031727		0.72	0.47	1.1	0.131094
rs7941648	GSTP1	GG	No	130	188	1				0.0713799	1				0.0488646
rs7941648	GSTP1	GG	Yes	38	152	0.37	0.23	0.59	3.845e-05		0.4	0.22	0.72	0.00203915
rs7941648	GSTP1	GA/AA	No	225	374	1					1
rs7941648	GSTP1	GA/AA	Yes	116	287	0.61	0.45	0.84	0.00226358		0.71	0.46	1.08	0.112658
rs7952081	GSTP1	GG	No	132	200	1				0.173783	1				0.144064
rs7952081	GSTP1	GG	Yes	39	151	0.4	0.25	0.64	0.00015767		0.45	0.25	0.8	0.00638138
rs7952081	GSTP1	GA/AA	No	222	361	1					1
rs7952081	GSTP1	GA/AA	Yes	115	283	0.59	0.43	0.8	0.00095048		0.68	0.45	1.05	0.0825846
rs8191430	GSTP1	AA	No	353	562	1				N/A	1				N/A
rs8191430	GSTP1	AA	Yes	154	438	0.52	0.4	0.68	1.76e-06		0.59	0.4	0.88	0.010378
rs8191430	GSTP1	AG/GG	No	1	0	1					1
rs8191430	GSTP1	AG/GG	Yes	0	0	1					1
rs8191431	GSTP1	GG	No	354	562	1				N/A	1				N/A
rs8191431	GSTP1	GG	Yes	155	439	0.52	0.4	0.68	1.75e-06		0.59	0.4	0.88	0.0101745
rs8191431	GSTP1	GA/AA	No	0	0	1					1
rs8191431	GSTP1	GA/AA	Yes	0	0	1					1
rs8191448	GSTP1	GG	No	349	558	1				0.139724	1				0.214767
rs8191448	GSTP1	GG	Yes	154	432	0.53	0.41	0.7	4.18e-06		0.59	0.39	0.88	0.0095157
rs8191448	GSTP1	GA/AA	No	1	0	1					1
rs8191448	GSTP1	GA/AA	Yes	0	1	0	0		0.984284		0	0		0.984809
rs8191451	GSTP1	CC	No	355	561	1				N/A	1				N/A
rs8191451	GSTP1	CC	Yes	154	439	0.52	0.4	0.68	1.25e-06		0.59	0.4	0.88	0.00980771
rs8191451	GSTP1	CG/GG	No	0	0	1					1
rs8191451	GSTP1	CG/GG	Yes	0	0	1					1
rs8191453	GSTP1	GG	No	354	561	1				N/A	1				N/A
rs8191453	GSTP1	GG	Yes	155	438	0.52	0.4	0.68	1.58e-06		0.6	0.4	0.89	0.0115468
rs8191453	GSTP1	GA/AA	No	1	0	1					1
rs8191453	GSTP1	GA/AA	Yes	0	0	1					1
rs947895	GSTP1	CC	No	157	248	1				0.207041	1				0.185249
rs947895	GSTP1	CC	Yes	50	186	0.42	0.27	0.64	5.66e-05		0.47	0.28	0.81	0.00619793
rs947895	GSTP1	CA/AA	No	198	313	1					1
rs947895	GSTP1	CA/AA	Yes	104	253	0.59	0.42	0.83	0.0023312		0.68	0.44	1.06	0.0907166
rs17375901	MTHFR	CC	No	308	498	1				0.6855	1				0.691005
rs17375901	MTHFR	CC	Yes	138	388	0.53	0.4	0.71	9.96e-06		0.6	0.4	0.9	0.0130641
rs17375901	MTHFR	CT/TT	No	47	64	1					1
rs17375901	MTHFR	CT/TT	Yes	17	51	0.46	0.22	0.95	0.034921		0.51	0.23	1.15	0.10482
SNP1-11754182	MTHFR	GG	No	315	485	1				0.747081	1				0.662086
SNP1-11754182	MTHFR	GG	Yes	139	375	0.53	0.4	0.7	6.91e-06		0.6	0.4	0.89	0.0117527
SNP1-11754182	MTHFR	GA/AA	No	40	77	1					1
SNP1-11754182	MTHFR	GA/AA	Yes	16	64	0.6	0.28	1.28	0.184737		0.72	0.31	1.66	0.4365
SNP1-11754202	MTHFR	AA	No	172	282	1				0.081286	1				0.130799
SNP1-11754202	MTHFR	AA	Yes	83	205	0.66	0.46	0.95	0.0238633		0.72	0.45	1.15	0.171697
SNP1-11754202	MTHFR	AG/GG	No	183	280	1					1
SNP1-11754202	MTHFR	AG/GG	Yes	72	234	0.42	0.29	0.61	4.37e-06		0.49	0.3	0.79	0.0033186
SNP1-11754876	MTHFR	CC	No	236	381	1				0.0582683	1				0.0695758
SNP1-11754876	MTHFR	CC	Yes	109	292	0.62	0.45	0.85	0.00295101		0.7	0.45	1.07	0.101635
SNP1-11754876	MTHFR	CA/AA	No	119	181	1					1
SNP1-11754876	MTHFR	CA/AA	Yes	46	147	0.37	0.23	0.58	2.096e-05		0.42	0.24	0.73	0.00210347
SNP1-11758143	MTHFR	GG	No	284	445	1				0.564484	1				0.607385
SNP1-11758143	MTHFR	GG	Yes	131	349	0.54	0.4	0.72	2.796e-05		0.61	0.41	0.92	0.0193592
SNP1-11758143	MTHFR	GA/AA	No	71	117	1					1
SNP1-11758143	MTHFR	GA/AA	Yes	24	90	0.45	0.24	0.81	0.00844501		0.52	0.26	1.02	0.0565991
SNP1-11759140	MTHFR	CC	No	353	562	1				N/A	1				N/A
SNP1-11759140	MTHFR	CC	Yes	154	437	0.53	0.4	0.69	2.24e-06		0.6	0.4	0.89	0.0106732
SNP1-11759140	MTHFR	CA/AA	No	0	0	1					1
SNP1-11759140	MTHFR	CA/AA	Yes	1	1	1					1
SNP1-11759269	MTHFR	AA	No	121	208	1				0.0280499	1				0.0527759
SNP1-11759269	MTHFR	AA	Yes	69	154	0.75	0.5	1.13	0.166826		0.82	0.5	1.35	0.432823
SNP1-11759269	MTHFR	AG/GG	No	234	354	1					1
SNP1-11759269	MTHFR	AG/GG	Yes	86	285	0.42	0.3	0.59	4.7e-07		0.49	0.31	0.77	0.00211439
SNP1-11761428	MTHFR	AA	No	284	445	1				0.564484	1				0.607385
SNP1-11761428	MTHFR	AA	Yes	131	349	0.54	0.4	0.72	2.796e-05		0.61	0.41	0.92	0.0193592
SNP1-11761428	MTHFR	AG/GG	No	71	117	1					1
SNP1-11761428	MTHFR	AG/GG	Yes	24	90	0.45	0.24	0.81	0.00844501		0.52	0.26	1.02	0.0565991
SNP1-11761435	MTHFR	AA	No	121	209	1				0.0278715	1				0.051222
SNP1-11761435	MTHFR	AA	Yes	69	154	0.74	0.49	1.11	0.144143		0.8	0.49	1.31	0.374115
SNP1-11761435	MTHFR	AC/CC	No	234	353	1					1
SNP1-11761435	MTHFR	AC/CC	Yes	85	285	0.41	0.29	0.58	3e-07		0.47	0.3	0.75	0.00140707
SNP1-11761620	MTHFR	AA	No	329	536	1				0.396472	1				0.377141
SNP1-11761620	MTHFR	AA	Yes	146	404	0.55	0.42	0.73	2.21e-05		0.64	0.43	0.96	0.0324317
SNP1-11761620	MTHFR	AC/CC	No	24	22	1					1
SNP1-11761620	MTHFR	AC/CC	Yes	9	29	0.35	0.13	0.98	0.0453293		0.39	0.13	1.16	0.0917491
SNP1-11762510	MTHFR	GG	No	260	424	1				0.277764	1				0.31828
SNP1-11762510	MTHFR	GG	Yes	123	320	0.57	0.42	0.76	0.00017859		0.63	0.42	0.96	0.0326048
SNP1-11762510	MTHFR	GA/AA	No	95	138	1					1
SNP1-11762510	MTHFR	GA/AA	Yes	32	119	0.41	0.24	0.69	0.00078803		0.47	0.26	0.86	0.0142484
SNP1-11762553	MTHFR	AA	No	122	208	1				0.0405195	1				0.0729662
SNP1-11762553	MTHFR	AA	Yes	69	154	0.73	0.48	1.09	0.125169		0.79	0.48	1.3	0.355251
SNP1-11762553	MTHFR	AG/GG	No	233	353	1					1
SNP1-11762553	MTHFR	AG/GG	Yes	86	285	0.42	0.3	0.59	6e-07		0.49	0.31	0.77	0.00223613
SNP1-11767011	MTHFR	GG	No	355	561	1				1	1				1
SNP1-11767011	MTHFR	GG	Yes	155	437	0.53	0.41	0.69	2.37e-06		0.6	0.4	0.89	0.0114514
SNP1-11767011	MTHFR	GA/AA	No	0	1	1					1
SNP1-11767011	MTHFR	GA/AA	Yes	0	2	0.39	0		0.999364		0.53	0		0.99956
SNP1-11767041	MTHFR	AA	No	310	467	1				0.0418564	1				0.0239811
SNP1-11767041	MTHFR	AA	Yes	131	370	0.48	0.36	0.63	3.5e-07		0.52	0.35	0.79	0.0019008
SNP1-11767041	MTHFR	AC/CC	No	44	93	1					1
SNP1-11767041	MTHFR	AC/CC	Yes	23	66	1.02	0.52	2	0.951037		1.24	0.58	2.64	0.571799
SNP1-11767859	MTHFR	GG	No	354	557	1				0.254762	1				0.399112
SNP1-11767859	MTHFR	GG	Yes	154	434	0.52	0.4	0.68	1.52e-06		0.59	0.39	0.87	0.00843555
SNP1-11767859	MTHFR	GA/AA	No	1	5	1					1
SNP1-11767859	MTHFR	GA/AA	Yes	1	5	3.79	0.14	103	0.428833		2.63	0.09	80.5	0.580088
SNP1-11772034	MTHFR	GG	No	355	561	1				N/A	1				N/A
SNP1-11772034	MTHFR	GG	Yes	155	439	0.53	0.4	0.68	1.89e-06		0.6	0.4	0.89	0.0105522
SNP1-11772034	MTHFR	GA/AA	No	0	1	1					1
SNP1-11772034	MTHFR	GA/AA	Yes	0	0	1					1
SNP1-11773337	MTHFR	GG	No	341	540	1				0.909224	1				0.830176
SNP1-11773337	MTHFR	GG	Yes	150	420	0.52	0.4	0.68	2.57e-06		0.59	0.4	0.88	0.010598
SNP1-11773337	MTHFR	GA/AA	No	13	22	1					1
SNP1-11773337	MTHFR	GA/AA	Yes	5	19	0.56	0.15	2.12	0.396188		0.69	0.18	2.7	0.591834
SNP1-11777085	MTHFR	GG	No	353	561	1				N/A	1				N/A
SNP1-11777085	MTHFR	GG	Yes	154	439	0.52	0.4	0.68	1.29e-06		0.59	0.39	0.87	0.00848733
SNP1-11777085	MTHFR	GA/AA	No	0	0	1					1
SNP1-11777085	MTHFR	GA/AA	Yes	1	0	1					1
VG01S2022	MTHFR	AA	No	147	262	1				0.00753832	1				0.0141126
VG01S2022	MTHFR	AA	Yes	80	190	0.76	0.52	1.1	0.148336		0.82	0.51	1.32	0.420628
VG01S2022	MTHFR	AC/CC	No	208	299	1					1
VG01S2022	MTHFR	AC/CC	Yes	75	249	0.38	0.27	0.55	1.2e-07		0.43	0.27	0.69	0.00047033
rs12121543	MTHFR	CC	No	189	308	1				0.00693395	1				0.0110641
rs12121543	MTHFR	CC	Yes	99	232	0.71	0.5	0.99	0.0431282		0.79	0.51	1.23	0.300193
rs12121543	MTHFR	CA/AA	No	165	254	1					1
rs12121543	MTHFR	CA/AA	Yes	56	207	0.35	0.23	0.52	3.5e-07		0.4	0.24	0.67	0.00048708
rs13306556	MTHFR	GG	No	283	444	1				0.509059	1				0.547398
rs13306556	MTHFR	GG	Yes	131	349	0.54	0.41	0.72	3.244e-05		0.61	0.41	0.93	0.0202824
rs13306556	MTHFR	GA/AA	No	72	118	1					1
rs13306556	MTHFR	GA/AA	Yes	24	90	0.44	0.24	0.79	0.00664397		0.5	0.25	0.99	0.0473872
rs13306558	MTHFR	CC	No	355	562	1				N/A	1				N/A
rs13306558	MTHFR	CC	Yes	155	438	0.53	0.4	0.69	1.94e-06		0.6	0.4	0.89	0.01089
rs13306558	MTHFR	CA/AA	No	0	0	1					1
rs13306558	MTHFR	CA/AA	Yes	0	1	1					1
rs13306560	MTHFR	GG	No	310	514	1				0.199368	1				0.245803
rs13306560	MTHFR	GG	Yes	138	392	0.55	0.41	0.72	2.209e-05		0.64	0.42	0.96	0.0309956
rs13306560	MTHFR	GA/AA	No	45	47	1					1
rs13306560	MTHFR	GA/AA	Yes	17	47	0.32	0.15	0.69	0.00379706		0.39	0.17	0.89	0.0248849
rs13306561	MTHFR	AA	No	245	412	1				0.157923	1				0.191115
rs13306561	MTHFR	AA	Yes	118	311	0.59	0.43	0.79	0.00056353		0.66	0.43	1	0.0516357
rs13306561	MTHFR	AG/GG	No	110	150	1					1
rs13306561	MTHFR	AG/GG	Yes	37	128	0.39	0.24	0.64	0.00017844		0.45	0.25	0.8	0.00650907
rs13306567	MTHFR	GG	No	310	515	1				0.201842	1				0.240955
rs13306567	MTHFR	GG	Yes	138	392	0.56	0.42	0.74	4.344e-05		0.64	0.43	0.97	0.035426
rs13306567	MTHFR	GC/CC	No	44	47	1					1
rs13306567	MTHFR	GC/CC	Yes	17	47	0.33	0.15	0.71	0.0047866		0.39	0.17	0.9	0.0261046
rs1476413	MTHFR	GG	No	175	285	1				0.0258504	1				0.0349217
rs1476413	MTHFR	GG	Yes	90	222	0.67	0.48	0.96	0.0273703		0.75	0.48	1.18	0.218935
rs1476413	MTHFR	GA/AA	No	180	277	1					1
rs1476413	MTHFR	GA/AA	Yes	64	217	0.38	0.26	0.56	8.1e-07		0.43	0.27	0.71	0.00087545
rs1537516	MTHFR	GG	No	283	444	1				0.43896	1				0.475572
rs1537516	MTHFR	GG	Yes	132	350	0.55	0.41	0.73	3.929e-05		0.62	0.41	0.93	0.0220338
rs1537516	MTHFR	GA/AA	No	72	118	1					1
rs1537516	MTHFR	GA/AA	Yes	23	89	0.42	0.23	0.77	0.00528624		0.49	0.24	0.97	0.039466
rs1572151	MTHFR	AA	No	312	475	1				0.0994713	1				0.0712059
rs1572151	MTHFR	AA	Yes	131	375	0.48	0.36	0.64	5.2e-07		0.55	0.36	0.82	0.00348888
rs1572151	MTHFR	AG/GG	No	43	87	1					1
rs1572151	MTHFR	AG/GG	Yes	23	64	0.89	0.45	1.76	0.748356		1.09	0.51	2.32	0.831669
rs17037390	MTHFR	GG	No	246	411	1				0.202535	1				0.25312
rs17037390	MTHFR	GG	Yes	117	308	0.58	0.43	0.78	0.00043144		0.65	0.42	0.99	0.0427464
rs17037390	MTHFR	GA/AA	No	109	151	1					1
rs17037390	MTHFR	GA/AA	Yes	38	131	0.4	0.25	0.66	0.0002509		0.46	0.26	0.83	0.00896693
rs17037396	MTHFR	GG	No	285	448	1				0.51894	1				0.57768
rs17037396	MTHFR	GG	Yes	132	350	0.55	0.41	0.73	3.797e-05		0.63	0.41	0.94	0.0253574
rs17037396	MTHFR	GA/AA	No	70	114	1					1
rs17037396	MTHFR	GA/AA	Yes	23	88	0.44	0.24	0.81	0.00853229		0.52	0.26	1.04	0.0632919
rs17037397	MTHFR	CC	No	325	510	1				0.10168	1				0.135442
rs17037397	MTHFR	CC	Yes	149	397	0.55	0.42	0.73	2.153e-05		0.62	0.42	0.93	0.0221143
rs17037397	MTHFR	CA/AA	No	30	52	1					1
rs17037397	MTHFR	CA/AA	Yes	6	42	0.23	0.08	0.66	0.00649486		0.28	0.09	0.84	0.0236664
rs17037404	MTHFR	GG	No	355	562	1				N/A	1				N/A
rs17037404	MTHFR	GG	Yes	155	437	0.53	0.41	0.69	2.49e-06		0.6	0.4	0.89	0.0121352
rs17037404	MTHFR	GA/AA	No	0	0	1					1
rs17037404	MTHFR	GA/AA	Yes	0	2	0	0		0.982986		0	0		0.982906
rs17367504	MTHFR	AA	No	246	413	1				0.235555	1				0.287562
rs17367504	MTHFR	AA	Yes	117	314	0.58	0.42	0.78	0.00038079		0.64	0.42	0.98	0.040875
rs17367504	MTHFR	AG/GG	No	109	149	1					1
rs17367504	MTHFR	AG/GG	Yes	38	125	0.41	0.25	0.67	0.00037959		0.47	0.26	0.84	0.0110171
rs1801131	MTHFR	AA	No	147	262	1				0.00738441	1				0.0138984
rs1801131	MTHFR	AA	Yes	80	190	0.76	0.52	1.11	0.153145		0.83	0.52	1.33	0.437349
rs1801131	MTHFR	AC/CC	No	208	300	1					1
rs1801131	MTHFR	AC/CC	Yes	75	249	0.38	0.27	0.55	1.3e-07		0.44	0.27	0.7	0.00050893
rs1801133	MTHFR	GG	No	160	248	1				0.257157	1				0.285441
rs1801133	MTHFR	GG	Yes	64	201	0.44	0.3	0.66	5.32e-05		0.51	0.31	0.83	0.00749974
rs1801133	MTHFR	GA/AA	No	195	314	1					1
rs1801133	MTHFR	GA/AA	Yes	91	238	0.6	0.42	0.85	0.00403022		0.68	0.43	1.07	0.0938817
rs1931226	MTHFR	CC	No	355	562	1				N/A	1				N/A
rs1931226	MTHFR	CC	Yes	155	438	0.53	0.41	0.69	2.49e-06		0.6	0.41	0.9	0.0126236
rs1931226	MTHFR	CA/AA	No	0	0	1					1
rs1931226	MTHFR	CA/AA	Yes	0	1	1					1
rs2066466	MTHFR	GG	No	354	562	1				N/A	1				N/A
rs2066466	MTHFR	GG	Yes	155	439	0.52	0.4	0.68	1.81e-06		0.59	0.4	0.88	0.0101793
rs2066466	MTHFR	GA/AA	No	1	0	1					1
rs2066466	MTHFR	GA/AA	Yes	0	0	1					1
rs2066470	MTHFR	GG	No	285	451	1				0.36694	1				0.39713
rs2066470	MTHFR	GG	Yes	133	353	0.55	0.41	0.73	4.194e-05		0.62	0.41	0.94	0.023629
rs2066470	MTHFR	GA/AA	No	70	111	1					1
rs2066470	MTHFR	GA/AA	Yes	22	86	0.4	0.22	0.75	0.00426958		0.47	0.23	0.94	0.0324623
rs2066471	MTHFR	GG	No	238	385	1				0.0672459	1				0.0837285
rs2066471	MTHFR	GG	Yes	111	296	0.62	0.45	0.84	0.00238891		0.69	0.45	1.06	0.0940741
rs2066471	MTHFR	GA/AA	No	117	177	1					1
rs2066471	MTHFR	GA/AA	Yes	44	143	0.37	0.23	0.59	2.732e-05		0.43	0.24	0.74	0.00264235
rs2184226	MTHFR	AA	No	311	479	1				0.243191	1				0.172625
rs2184226	MTHFR	AA	Yes	132	370	0.5	0.37	0.66	1.36e-06		0.56	0.37	0.84	0.0053488
rs2184226	MTHFR	AG/GG	No	44	83	1					1
rs2184226	MTHFR	AG/GG	Yes	22	69	0.77	0.39	1.53	0.459672		0.95	0.44	2.05	0.89713
rs2274974	MTHFR	GG	No	355	562	1				N/A	1				N/A
rs2274974	MTHFR	GG	Yes	155	439	0.53	0.41	0.69	2.84e-06		0.61	0.41	0.91	0.0142334
rs2274974	MTHFR	GA/AA	No	0	0	1					1
rs2274974	MTHFR	GA/AA	Yes	0	0	1					1
rs2274976	MTHFR	GG	No	325	509	1				0.104796	1				0.139452
rs2274976	MTHFR	GG	Yes	149	397	0.55	0.42	0.73	2.147e-05		0.62	0.42	0.93	0.0219862
rs2274976	MTHFR	GA/AA	No	30	53	1					1
rs2274976	MTHFR	GA/AA	Yes	6	42	0.23	0.08	0.67	0.00673551		0.28	0.09	0.85	0.0244753
rs3737966	MTHFR	AA	No	125	200	1				0.425527	1				0.530727
rs3737966	MTHFR	AA	Yes	62	152	0.6	0.39	0.9	0.0149085		0.66	0.4	1.09	0.10216
rs3737966	MTHFR	AG/GG	No	230	362	1					1
rs3737966	MTHFR	AG/GG	Yes	93	287	0.48	0.35	0.67	1.673e-05		0.56	0.36	0.87	0.0110449
rs3753582	MTHFR	AA	No	285	451	1				0.358825	1				0.394183
rs3753582	MTHFR	AA	Yes	133	353	0.55	0.41	0.74	5.071e-05		0.63	0.42	0.95	0.0264967
rs3753582	MTHFR	AC/CC	No	70	111	1					1
rs3753582	MTHFR	AC/CC	Yes	22	86	0.4	0.22	0.75	0.00428438		0.47	0.23	0.94	0.0340864
rs3753584	MTHFR	AA	No	246	413	1				0.192681	1				0.233404
rs3753584	MTHFR	AA	Yes	117	313	0.58	0.43	0.78	0.0004116		0.65	0.42	0.99	0.0443554
rs3753584	MTHFR	AG/GG	No	109	149	1					1
rs3753584	MTHFR	AG/GG	Yes	37	126	0.4	0.24	0.65	0.00025315		0.46	0.26	0.82	0.00846491
rs45449298	MTHFR	GG	No	354	560	1				N/A	1				N/A
rs45449298	MTHFR	GG	Yes	155	439	0.53	0.4	0.69	2.16e-06		0.6	0.41	0.9	0.0129911
rs45449298	MTHFR	GA/AA	No	0	2	1					1
rs45449298	MTHFR	GA/AA	Yes	0	0	1					1
rs4846048	MTHFR	AA	No	173	286	1				0.121724	1				0.187647
rs4846048	MTHFR	AA	Yes	83	208	0.64	0.45	0.92	0.0166523		0.71	0.44	1.12	0.141076
rs4846048	MTHFR	AG/GG	No	182	276	1					1
rs4846048	MTHFR	AG/GG	Yes	72	231	0.43	0.3	0.62	8.32e-06		0.5	0.31	0.81	0.00465684
rs4846051	MTHFR	AA	No	355	561	1				0.546293	1				0.530204
rs4846051	MTHFR	AA	Yes	154	437	0.52	0.4	0.68	1.81e-06		0.59	0.4	0.88	0.0100436
rs4846051	MTHFR	AG/GG	No	0	1	1					1
rs4846051	MTHFR	AG/GG	Yes	1	2	inf			0.986083		inf	0		0.985784
rs4846052	MTHFR	GG	No	116	197	1				0.176246	1				0.282505
rs4846052	MTHFR	GG	Yes	58	150	0.66	0.43	1.02	0.0601424		0.72	0.43	1.2	0.209558
rs4846052	MTHFR	GA/AA	No	239	365	1					1
rs4846052	MTHFR	GA/AA	Yes	97	289	0.46	0.33	0.64	3.32e-06		0.54	0.34	0.84	0.00613656
rs6541003	MTHFR	AA	No	116	202	1				0.108222	1				0.170221
rs6541003	MTHFR	AA	Yes	62	152	0.69	0.45	1.05	0.0836678		0.75	0.45	1.25	0.271328
rs6541003	MTHFR	AG/GG	No	239	360	1					1
rs6541003	MTHFR	AG/GG	Yes	93	287	0.45	0.32	0.62	1.76e-06		0.52	0.33	0.81	0.00400291
rs7518348	MTHFR	GG	No	355	559	1				1	1				1
rs7518348	MTHFR	GG	Yes	155	437	0.53	0.41	0.69	2.48e-06		0.6	0.4	0.89	0.0111469
rs7518348	MTHFR	GA/AA	No	0	1	1					1
rs7518348	MTHFR	GA/AA	Yes	0	2	0.4	0		0.999368		0.54	0		0.999577
rs7533315	MTHFR	GG	No	203	308	1				0.529683	1				0.646767
rs7533315	MTHFR	GG	Yes	92	246	0.56	0.4	0.79	0.0010527		0.63	0.4	0.99	0.0449617
rs7533315	MTHFR	GA/AA	No	152	254	1					1
rs7533315	MTHFR	GA/AA	Yes	63	193	0.48	0.32	0.71	0.00028045		0.56	0.34	0.93	0.0239627
rs7553194	MTHFR	GG	No	285	451	1				0.36694	1				0.39713
rs7553194	MTHFR	GG	Yes	133	353	0.55	0.41	0.73	4.194e-05		0.62	0.41	0.94	0.023629
rs7553194	MTHFR	GA/AA	No	70	111	1					1
rs7553194	MTHFR	GA/AA	Yes	22	86	0.4	0.22	0.75	0.00426958		0.47	0.23	0.94	0.0324623
rs9651118	MTHFR	AA	No	207	341	1				0.373496	1				0.495296
rs9651118	MTHFR	AA	Yes	81	267	0.47	0.33	0.67	2.786e-05		0.54	0.34	0.85	0.00821266
rs9651118	MTHFR	AG/GG	No	148	221	1					1
rs9651118	MTHFR	AG/GG	Yes	74	172	0.6	0.4	0.88	0.0101828		0.65	0.39	1.07	0.092406
Abbreviations: SNP=single nucleotide polymorphism; CMF=cyclophosphamide, methotrexate, 5-fluorouracil; RR=relative risk; 95% LCL=95% lower confidence limit; 95% UCL=95% upper confidence limit; p-het=p for heterogeneity; NA=Not applicable; inf=infinity
aAdjusting for age at diagnosis and the counter-matching offset term
bAdjusting for age at first diagnosis, family history, stage and histology of first primary breast cancer and other treatments (hormonal therapy and radiation therapy)
