# Supplementary material for: Common variants in genes coding for chemotherapy metabolizing enzymes, transporters, and targets: a case–control study of contralateral breast cancer risk in the WECARE Study
Source: Cancer Causes Control. 2013 Jun 18;24(8):1605–14. doi: 10.1007/s10552-013-0237-6 (PMC3709075; doi:10.1007/s10552-013-0237-6)
Supplement: Supplementary file 3 — Supplementary material 3 (XLS 166 kb) [file 10552_2013_237_MOESM3_ESM.xls]

## Sheet: FAC_FEC
Common variants in genes coding for chemotherapy metabolizing enzymes, transporters and targets: A case-control study of contralateral breast cancer risk in the WECARE Study Jennifer D. Brooks, Ph.D., Sharon N. Teraoka, Ph.D., Leslie Bernstein, Ph.D., Lene Mellemkjær, Ph.D., Kathleen E. Malone, Ph.D., Charles F. Lynch, M.D., Ph.D., Robert W. Haile, Dr.P.H, Patrick Concannon, Ph.D., Anne S. Reiner…
Corresponding Auther: Jennifer Brooks, Department of Epidemiology and Biostatistics, Memorial Sloan-Kettering Cancer Center, brooksj@mskcc.org
Online Resource 3: Association between FAC/FEC chemotherapy and risk of contrlateral breast cancer risk stratified by genotype
SNP	Gene	Genotype	FAC/FEC	Cases (N)	Controls (N)	RRa	95% LCL	95% UCL	p-value	p-het	RRb	95% LCL	95% UCL	p-value	p-het
rs2032588	ABCB1	CC	No	301	486	1				0.630045	1				0.50186
rs2032588	ABCB1	CC	Yes	53	108	0.69	0.45	1.04	0.0767903		0.79	0.46	1.34	0.375155
rs2032588	ABCB1	CT/TT	No	54	75	1					1
rs2032588	ABCB1	CT/TT	Yes	8	11	0.51	0.17	1.58	0.245396		0.52	0.16	1.73	0.284001
rs9282564	ABCB1	AA	No	286	462	1				0.443194	1				0.446705
rs9282564	ABCB1	AA	Yes	49	104	0.61	0.4	0.93	0.0228294		0.69	0.4	1.19	0.181708
rs9282564	ABCB1	AG/GG	No	69	100	1					1
rs9282564	ABCB1	AG/GG	Yes	12	15	0.9	0.36	2.22	0.814304		1.02	0.38	2.74	0.961634
rs1799814	CYP1A1	GG	No	311	515	1				0.0498351	1				0.039135
rs1799814	CYP1A1	GG	Yes	57	105	0.74	0.49	1.12	0.150508		0.83	0.49	1.4	0.484785
rs1799814	CYP1A1	GT/TT	No	44	47	1					1
rs1799814	CYP1A1	GT/TT	Yes	4	14	0.21	0.06	0.75	0.0160819		0.21	0.05	0.82	0.0243972
rs1056836	CYP1B1	GG	No	109	181	1				0.912771	1				0.816244
rs1056836	CYP1B1	GG	Yes	18	39	0.67	0.34	1.32	0.247036		0.77	0.36	1.64	0.498893
rs1056836	CYP1B1	GC/CC	No	246	381	1					1
rs1056836	CYP1B1	GC/CC	Yes	43	80	0.64	0.4	1.02	0.0590484		0.7	0.39	1.25	0.225844
rs1800440	CYP1B1	TT	No	232	365	1				0.0687758	1				0.0431632
rs1800440	CYP1B1	TT	Yes	43	92	0.53	0.33	0.83	0.00625904		0.57	0.32	1	0.051553
rs1800440	CYP1B1	TC/CC	No	123	197	1					1
rs1800440	CYP1B1	TC/CC	Yes	18	27	1.13	0.56	2.28	0.728594		1.35	0.62	2.93	0.452425
rs2447754	CYP1B1	CC	No	191	323	1				0.153008	1				0.141922
rs2447754	CYP1B1	CC	Yes	43	66	0.81	0.49	1.31	0.386622		0.9	0.5	1.62	0.729406
rs2447754	CYP1B1	CG/GG	No	164	238	1					1
rs2447754	CYP1B1	CG/GG	Yes	18	53	0.45	0.24	0.86	0.0163244		0.49	0.24	1.03	0.0602587
rs17490770	CYP1B1	CC	No	313	507	1				0.104007	1				0.0830592
rs17490770	CYP1B1	CC	Yes	57	104	0.71	0.48	1.07	0.102735		0.81	0.48	1.36	0.42091
rs17490770	CYP1B1	CA/AA	No	42	55	1					1
rs17490770	CYP1B1	CA/AA	Yes	4	15	0.24	0.07	0.89	0.0332172		0.25	0.06	0.98	0.0465324
rs7246742	CYP2A6	TT	No	266	408	1				0.791337	1				0.735635
rs7246742	CYP2A6	TT	Yes	48	88	0.67	0.43	1.04	0.0767872		0.75	0.43	1.31	0.3132
rs7246742	CYP2A6	TG/GG	No	89	154	1					1
rs7246742	CYP2A6	TG/GG	Yes	13	31	0.59	0.27	1.29	0.188716		0.64	0.27	1.52	0.313483
rs1496402	CYP2A6	AA	No	153	231	1				0.270739	1				0.150616
rs1496402	CYP2A6	AA	Yes	22	55	0.51	0.28	0.93	0.0290953		0.52	0.26	1.05	0.0684716
rs1496402	CYP2A6	AT/TT	No	202	331	1					1
rs1496402	CYP2A6	AT/TT	Yes	39	63	0.78	0.48	1.27	0.317339		0.91	0.51	1.65	0.762085
rs2279342	CYP2B6	AA	No	274	474	1				0.137386	1				0.1845
rs2279342	CYP2B6	AA	Yes	51	96	0.75	0.49	1.14	0.175287		0.83	0.48	1.43	0.502883
rs2279342	CYP2B6	AT/TT	No	81	88	1					1
rs2279342	CYP2B6	AT/TT	Yes	10	23	0.36	0.15	0.89	0.0266072		0.43	0.16	1.13	0.0873169
rs7250745	CYP2B6	CC	No	199	307	1				0.905813	1				0.902523
rs7250745	CYP2B6	CC	Yes	32	66	0.63	0.37	1.08	0.0919293		0.74	0.39	1.39	0.34777
rs7250745	CYP2B6	CT/TT	No	156	255	1					1
rs7250745	CYP2B6	CT/TT	Yes	29	53	0.66	0.38	1.15	0.145948		0.7	0.37	1.34	0.281767
rs2113103	CYP2B6	GG	No	260	406	1				0.733414	1				0.649129
rs2113103	CYP2B6	GG	Yes	47	84	0.63	0.4	0.99	0.0461541		0.69	0.4	1.21	0.201436
rs2113103	CYP2B6	GA/GG	No	95	156	1					1
rs2113103	CYP2B6	GA/GG	Yes	14	35	0.74	0.34	1.58	0.431273		0.85	0.37	1.98	0.714983
rs2306606	CYP2B6	CC	No	205	306	1				0.814581	1				0.974773
rs2306606	CYP2B6	CC	Yes	34	69	0.62	0.37	1.05	0.0767507		0.71	0.38	1.34	0.29631
rs2306606	CYP2B6	CT/TT	No	150	255	1					1
rs2306606	CYP2B6	CT/TT	Yes	27	50	0.68	0.39	1.21	0.192394		0.72	0.38	1.39	0.333193
rs1808682	CYP2B6	GG	No	206	334	1				0.845443	1				0.803362
rs1808682	CYP2B6	GG	Yes	40	74	0.64	0.39	1.04	0.0703984		0.7	0.39	1.25	0.22876
rs1808682	CYP2B6	GA/GG	No	149	228	1					1
rs1808682	CYP2B6	GA/GG	Yes	21	45	0.69	0.37	1.27	0.233071		0.77	0.38	1.57	0.470578
rs7255904	CYP2B6	GG	No	109	176	1				0.924419	1				0.823063
rs7255904	CYP2B6	GG	Yes	19	37	0.67	0.33	1.35	0.259506		0.78	0.36	1.7	0.532304
rs7255904	CYP2B6	GA/GG	No	245	385	1					1
rs7255904	CYP2B6	GA/GG	Yes	42	82	0.64	0.4	1.02	0.0597399		0.71	0.4	1.25	0.234395
rs1057910	CYP2C9	AA	No	298	500	1				0.529162	1				0.706301
rs1057910	CYP2C9	AA	Yes	51	105	0.63	0.42	0.96	0.0297958		0.71	0.42	1.22	0.213809
rs1057910	CYP2C9	AC/CC	No	57	62	1					1
rs1057910	CYP2C9	AC/CC	Yes	10	14	0.87	0.34	2.28	0.78376		0.87	0.31	2.47	0.79789
rs1505	CYP2C9	GG	No	150	233	1				0.4141	1				0.55468
rs1505	CYP2C9	GG	Yes	26	55	0.53	0.3	0.94	0.0306888		0.62	0.32	1.21	0.161896
rs1505	CYP2C9	GC/CC	No	205	329	1					1
rs1505	CYP2C9	GC/CC	Yes	34	64	0.72	0.43	1.19	0.201796		0.78	0.42	1.42	0.412864
rs12772884	CYP2C9	TT	No	110	178	1				1	1				0.664586
rs12772884	CYP2C9	TT	Yes	25	41	0.65	0.35	1.2	0.164577		0.65	0.31	1.33	0.236972
rs12772884	CYP2C9	TA/AA	No	245	382	1					1
rs12772884	CYP2C9	TA/AA	Yes	36	78	0.65	0.4	1.04	0.0743863		0.77	0.43	1.37	0.370677
rs9332197	CYP2C9	TT	No	318	491	1				0.902523	1				0.943628
rs9332197	CYP2C9	TT	Yes	56	109	0.64	0.42	0.96	0.0332325		0.7	0.41	1.2	0.192321
rs9332197	CYP2C9	TC/CC	No	37	71	1					1
rs9332197	CYP2C9	TC/CC	Yes	5	10	0.69	0.2	2.39	0.559605		0.73	0.2	2.73	0.644925
200199	CYP2D6	GG	No	115	179	1				0.563898	1				0.882087
200199	CYP2D6	GG	Yes	20	40	0.55	0.28	1.09	0.0852877		0.69	0.32	1.47	0.334078
200199	CYP2D6	GC/CC	No	240	383	1					1
200199	CYP2D6	GC/CC	Yes	41	79	0.7	0.44	1.13	0.143899		0.73	0.41	1.31	0.295075
rs11090076	CYP2D6	AA	No	161	253	1				0.299594	1				0.471696
rs11090076	CYP2D6	AA	Yes	30	48	0.81	0.46	1.42	0.456254		0.85	0.44	1.65	0.634779
rs11090076	CYP2D6	AG/GG	No	194	309	1					1
rs11090076	CYP2D6	AG/GG	Yes	31	71	0.55	0.32	0.92	0.0227227		0.65	0.35	1.2	0.168055
rs28371717	CYP2D6	CC	No	346	553	1				0.50186	1				0.465767
rs28371717	CYP2D6	CC	Yes	60	117	0.66	0.45	0.98	0.0411932		0.74	0.44	1.24	0.253561
rs28371717	CYP2D6	CA/AA	No	9	9	1					1
rs28371717	CYP2D6	CA/AA	Yes	1	2	0.25	0.01	4.36	0.342414		0.24	0.01	5.01	0.360731
rs28371725	CYP2D6	GG	No	292	474	1				0.253302	1				0.197064
rs28371725	CYP2D6	GG	Yes	47	87	0.68	0.44	1.07	0.0947697		0.76	0.43	1.32	0.326373
rs28371725	CYP2D6	GA/AA	No	55	75	1					1
rs28371725	CYP2D6	GA/AA	Yes	12	27	0.4	0.17	0.93	0.032223		0.4	0.16	1.01	0.0536816
rs5751221	CYP2D6	GG	No	211	334	1				0.66966	1				0.710277
rs5751221	CYP2D6	GG	Yes	33	73	0.6	0.36	1	0.0491364		0.67	0.36	1.22	0.190373
rs5751221	CYP2D6	GA/AA	No	144	228	1					1
rs5751221	CYP2D6	GA/AA	Yes	28	46	0.71	0.39	1.28	0.258023		0.77	0.39	1.52	0.449715
rs5758589	CYP2D6	GG	No	113	177	1				0.586401	1				0.899343
rs5758589	CYP2D6	GG	Yes	20	40	0.56	0.29	1.1	0.0920312		0.7	0.33	1.49	0.353206
rs5758589	CYP2D6	GA/AA	No	242	385	1					1
rs5758589	CYP2D6	GA/AA	Yes	41	79	0.7	0.44	1.12	0.141233		0.74	0.41	1.31	0.300869
rs6002623	CYP2D6	GG	No	161	253	1				0.299594	1				0.471696
rs6002623	CYP2D6	GG	Yes	30	48	0.81	0.46	1.42	0.456254		0.85	0.44	1.65	0.634779
rs6002623	CYP2D6	GA/AA	No	194	309	1					1
rs6002623	CYP2D6	GA/AA	Yes	31	71	0.55	0.32	0.92	0.0227227		0.65	0.35	1.2	0.168055
rs764481	CYP2D6	GG	No	161	254	1				0.295146	1				0.462433
rs764481	CYP2D6	GG	Yes	30	48	0.81	0.46	1.42	0.460627		0.86	0.44	1.65	0.64233
rs764481	CYP2D6	GA/AA	No	194	308	1					1
rs764481	CYP2D6	GA/AA	Yes	31	71	0.54	0.32	0.92	0.0223573		0.65	0.35	1.2	0.166163
rs3892097	CYP2D6	GG	No	220	351	1				0.447097	1				0.516438
rs3892097	CYP2D6	GG	Yes	34	78	0.58	0.35	0.95	0.0304834		0.66	0.36	1.2	0.170609
rs3892097	CYP2D6	GA/AA	No	134	210	1					1
rs3892097	CYP2D6	GA/AA	Yes	27	41	0.78	0.42	1.44	0.42397		0.85	0.42	1.7	0.642089
rs2242480	CYP3A4	CC	No	286	444	1				0.264318	1				0.28334
rs2242480	CYP3A4	CC	Yes	55	90	0.71	0.47	1.09	0.121342		0.79	0.46	1.36	0.40214
rs2242480	CYP3A4	CT/TT	No	69	118	1					1
rs2242480	CYP3A4	CT/TT	Yes	6	29	0.39	0.14	1.08	0.0696865		0.44	0.15	1.3	0.138742
SNP128	CYP3A4	GG	No	354	560	1				N/A	1				N/A
SNP128	CYP3A4	GG	Yes	61	119	0.65	0.44	0.96	0.0310645		0.71	0.42	1.18	0.186429
SNP128	CYP3A4	GA/AA	No	0	1	1					1
SNP128	CYP3A4	GA/AA	Yes	0	0	1					1
rs11773597	CYP3A4	GG	No	295	497	1				0.876885	1				0.774605
rs11773597	CYP3A4	GG	Yes	51	104	0.65	0.43	1	0.049179		0.72	0.42	1.23	0.230284
rs11773597	CYP3A4	GC/CC	No	60	64	1					1
rs11773597	CYP3A4	GC/CC	Yes	10	15	0.6	0.23	1.56	0.295496		0.62	0.22	1.69	0.348228
rs12721617	CYP3A4	AA	No	349	555	1				0.949571	1				0.924419
rs12721617	CYP3A4	AA	Yes	59	117	0.66	0.44	0.97	0.0369057		0.72	0.43	1.2	0.205394
rs12721617	CYP3A4	AC/CC	No	5	7	1					1
rs12721617	CYP3A4	AC/CC	Yes	2	2	0.61	0.06	6.55	0.68337		0.81	0.07	9.05	0.862694
rs12721620	CYP3A4	GG	No	353	560	1				0.193601	1				0.090977
rs12721620	CYP3A4	GG	Yes	61	118	0.67	0.45	0.99	0.0424912		0.75	0.45	1.25	0.264426
rs12721620	CYP3A4	GA/AA	No	2	2	1					1
rs12721620	CYP3A4	GA/AA	Yes	0	1	0	0		0.977727		0	0		0.976078
rs12721624	CYP3A4	GG	No	355	561	1				N/A	1				N/A
rs12721624	CYP3A4	GG	Yes	61	119	0.65	0.44	0.96	0.0302355		0.72	0.43	1.2	0.210834
rs12721624	CYP3A4	GA/AA	No	0	1	1					1
rs12721624	CYP3A4	GA/AA	Yes	0	0	1					1
rs12721631	CYP3A4	GG	No	354	560	1				N/A	1				N/A
rs12721631	CYP3A4	GG	Yes	61	117	0.66	0.44	0.98	0.0380936		0.74	0.44	1.24	0.255084
rs12721631	CYP3A4	GA/AA	No	1	1	1					1
rs12721631	CYP3A4	GA/AA	Yes	0	0	1					1
rs17161857	CYP3A4	AA	No	355	558	1				0.067738	1				0.0601589
rs17161857	CYP3A4	AA	Yes	60	119	0.63	0.43	0.94	0.0226382		0.7	0.42	1.17	0.178156
rs17161857	CYP3A4	AG/GG	No	0	4	1					1
rs17161857	CYP3A4	AG/GG	Yes	1	0	inf			0.984993		inf	0		0.984587
rs17161886	CYP3A4	AA	No	351	555	1				0.847465	1				0.695685
rs17161886	CYP3A4	AA	Yes	60	118	0.68	0.45	1	0.0514863		0.74	0.44	1.24	0.252639
rs17161886	CYP3A4	AC/CC	No	2	3	1					1
rs17161886	CYP3A4	AC/CC	Yes	1	1	0.48	0.02	15	0.675811		0.36	0.01	12.8	0.574849
rs17161888	CYP3A4	GG	No	355	559	1				0.157299	1				0.0915446
rs17161888	CYP3A4	GG	Yes	60	119	0.64	0.43	0.95	0.0266256		0.71	0.42	1.19	0.195083
rs17161888	CYP3A4	GA/AA	No	0	2	1					1
rs17161888	CYP3A4	GA/AA	Yes	1	0	inf			0.980807		inf	0		0.979182
rs1851426	CYP3A4	GG	No	331	510	1				0.821332	1				0.869482
rs1851426	CYP3A4	GG	Yes	57	107	0.68	0.45	1.02	0.0614893		0.74	0.44	1.25	0.261361
rs1851426	CYP3A4	GA/AA	No	24	52	1					1
rs1851426	CYP3A4	GA/AA	Yes	4	12	0.58	0.16	2.13	0.411724		0.66	0.17	2.59	0.549411
rs2005548	CYP3A4	GG	No	351	555	1				0.163019	1				0.144158
rs2005548	CYP3A4	GG	Yes	60	119	0.63	0.43	0.94	0.0222732		0.71	0.43	1.2	0.201038
rs2005548	CYP3A4	GA/AA	No	3	7	1					1
rs2005548	CYP3A4	GA/AA	Yes	1	0	inf			0.978503		inf	0		0.978214
rs2246709	CYP3A4	AA	No	176	300	1				0.817923	1				1
rs2246709	CYP3A4	AA	Yes	31	63	0.62	0.37	1.06	0.0803042		0.73	0.38	1.37	0.322492
rs2246709	CYP3A4	AG/GG	No	179	262	1					1
rs2246709	CYP3A4	AG/GG	Yes	30	56	0.68	0.4	1.16	0.157749		0.72	0.38	1.35	0.305514
rs2404955	CYP3A4	GG	No	266	431	1				0.233239	1				0.228207
rs2404955	CYP3A4	GG	Yes	50	85	0.78	0.5	1.23	0.289964		0.89	0.5	1.59	0.700756
rs2404955	CYP3A4	GA/AA	No	59	99	1					1
rs2404955	CYP3A4	GA/AA	Yes	5	22	0.37	0.11	1.22	0.102536		0.42	0.12	1.47	0.174555
rs2687103	CYP3A4	AA	No	355	559	1				N/A	1				N/A
rs2687103	CYP3A4	AA	Yes	61	119	0.65	0.44	0.96	0.0286424		0.72	0.43	1.2	0.212293
rs2687103	CYP3A4	AG/GG	No	0	3	1					1
rs2687103	CYP3A4	AG/GG	Yes	0	0	1					1
rs2687117	CYP3A4	GG	No	354	559	1				N/A	1				N/A
rs2687117	CYP3A4	GG	Yes	61	119	0.65	0.44	0.96	0.0316599		0.73	0.44	1.22	0.224565
rs2687117	CYP3A4	GA/AA	No	1	3	1					1
rs2687117	CYP3A4	GA/AA	Yes	0	0	1					1
rs2737418	CYP3A4	CC	No	355	559	1				1	1				1
rs2737418	CYP3A4	CC	Yes	61	118	0.66	0.45	0.98	0.0378329		0.74	0.44	1.24	0.254541
rs2737418	CYP3A4	CA/AA	No	0	3	1					1
rs2737418	CYP3A4	CA/AA	Yes	0	1	0.36	0		0.99913		0.15	0		0.999012
rs2740574	CYP3A4	AA	No	331	510	1				0.858028	1				0.905813
rs2740574	CYP3A4	AA	Yes	57	107	0.66	0.44	0.99	0.0449292		0.73	0.43	1.24	0.246155
rs2740574	CYP3A4	AG/GG	No	24	52	1					1
rs2740574	CYP3A4	AG/GG	Yes	4	12	0.58	0.16	2.14	0.414142		0.67	0.17	2.64	0.569823
rs28371759	CYP3A4	AA	No	355	561	1				N/A	1				N/A
rs28371759	CYP3A4	AA	Yes	61	119	0.65	0.44	0.96	0.0310963		0.73	0.44	1.21	0.222767
rs28371759	CYP3A4	AG/GG	No	0	1	1					1
rs28371759	CYP3A4	AG/GG	Yes	0	0	1					1
rs34160508	CYP3A4	AA	No	352	557	1				0.0917727	1				0.0922883
rs34160508	CYP3A4	AA	Yes	60	119	0.63	0.43	0.94	0.0235681		0.7	0.42	1.17	0.178123
rs34160508	CYP3A4	AG/GG	No	0	3	1					1
rs34160508	CYP3A4	AG/GG	Yes	1	0	inf			0.978333		inf	0		0.977936
rs3735451	CYP3A4	AA	No	274	439	1				0.169315	1				0.199368
rs3735451	CYP3A4	AA	Yes	54	88	0.74	0.48	1.14	0.171054		0.82	0.47	1.4	0.462429
rs3735451	CYP3A4	AG/GG	No	81	122	1					1
rs3735451	CYP3A4	AG/GG	Yes	7	31	0.36	0.14	0.95	0.0381902		0.42	0.15	1.16	0.0944909
rs4646440	CYP3A4	GG	No	351	551	1				N/A	1				N/A
rs4646440	CYP3A4	GG	Yes	61	119	0.65	0.44	0.96	0.0289513		0.72	0.43	1.2	0.205835
rs4646440	CYP3A4	GA/AA	No	4	10	1					1
rs4646440	CYP3A4	GA/AA	Yes	0	0	1					1
rs4986910	CYP3A4	AA	No	350	557	1				0.365766	1				0.395489
rs4986910	CYP3A4	AA	Yes	59	116	0.64	0.43	0.95	0.0270547		0.71	0.42	1.19	0.193702
rs4986910	CYP3A4	AG/GG	No	3	3	1					1
rs4986910	CYP3A4	AG/GG	Yes	0	2	0	0		0.984793		0	0		0.984969
rs4987159	CYP3A4	GG	No	355	560	1				N/A	1				N/A
rs4987159	CYP3A4	GG	Yes	61	119	0.65	0.44	0.96	0.0291502		0.72	0.43	1.2	0.202561
rs4987159	CYP3A4	GA/AA	No	0	2	1					1
rs4987159	CYP3A4	GA/AA	Yes	0	0	1					1
rs7801671	CYP3A4	CC	No	353	560	1				N/A	1				N/A
rs7801671	CYP3A4	CC	Yes	61	119	0.65	0.44	0.96	0.0300457		0.73	0.44	1.22	0.22446
rs7801671	CYP3A4	CA/AA	No	2	2	1					1
rs7801671	CYP3A4	CA/AA	Yes	0	0	1					1
rs7811025	CYP3A4	GG	No	354	560	1				N/A	1				N/A
rs7811025	CYP3A4	GG	Yes	61	119	0.65	0.44	0.96	0.0303414		0.72	0.43	1.21	0.214181
rs7811025	CYP3A4	GA/AA	No	1	2	1					1
rs7811025	CYP3A4	GA/AA	Yes	0	0	1					1
SNP10	CYP3A5	CC	No	354	562	1				1	1				1
SNP10	CYP3A5	CC	Yes	59	118	0.64	0.43	0.94	0.0250226		0.7	0.42	1.18	0.182887
SNP10	CYP3A5	CA/AA	No	1	0	1					1
SNP10	CYP3A5	CA/AA	Yes	2	0	0.82	0		0.999825		1.11	0		0.999906
SNP74	CYP3A5	AA	No	354	560	1				N/A	1				N/A
SNP74	CYP3A5	AA	Yes	60	119	0.63	0.43	0.94	0.0222963		0.7	0.42	1.18	0.180795
SNP74	CYP3A5	AC/CC	No	0	1	1					1
SNP74	CYP3A5	AC/CC	Yes	0	0	1					1
rs10224569	CYP3A5	GG	No	353	560	1				0.657153	1				0.447491
rs10224569	CYP3A5	GG	Yes	60	118	0.65	0.44	0.97	0.033322		0.73	0.44	1.23	0.237551
rs10224569	CYP3A5	GA/AA	No	2	2	1					1
rs10224569	CYP3A5	GA/AA	Yes	1	1	0.28	0.01	12.3	0.505484		0.16	0	8.01	0.358241
rs10242455	CYP3A5	AA	No	313	467	1				0.905813	1				0.83762
rs10242455	CYP3A5	AA	Yes	54	97	0.65	0.42	0.99	0.0439961		0.72	0.42	1.24	0.238203
rs10242455	CYP3A5	AG/GG	No	41	95	1					1
rs10242455	CYP3A5	AG/GG	Yes	7	22	0.69	0.25	1.88	0.469436		0.81	0.28	2.39	0.705477
rs10247580	CYP3A5	GG	No	354	562	1				0.514948	1				0.579527
rs10247580	CYP3A5	GG	Yes	60	118	0.65	0.44	0.97	0.0354264		0.73	0.43	1.22	0.226413
rs10247580	CYP3A5	GA/AA	No	1	0	1					1
rs10247580	CYP3A5	GA/AA	Yes	1	1	0	0		0.983368		0	0		0.984132
rs10249369	CYP3A5	AA	No	349	554	1				0.195857	1				0.192812
rs10249369	CYP3A5	AA	Yes	59	115	0.67	0.45	0.99	0.0452212		0.75	0.45	1.25	0.267223
rs10249369	CYP3A5	AG/GG	No	6	8	1					1
rs10249369	CYP3A5	AG/GG	Yes	2	4	0.15	0.02	1.44	0.100963		0.17	0.02	1.61	0.12334
rs10252115	CYP3A5	GG	No	354	562	1				0.514948	1				0.579527
rs10252115	CYP3A5	GG	Yes	60	118	0.65	0.44	0.97	0.0354264		0.73	0.43	1.22	0.226413
rs10252115	CYP3A5	GA/AA	No	1	0	1					1
rs10252115	CYP3A5	GA/AA	Yes	1	1	0	0		0.983368		0	0		0.984132
rs10259288	CYP3A5	AA	No	350	554	1				0.517937	1				0.582631
rs10259288	CYP3A5	AA	Yes	60	118	0.64	0.43	0.95	0.0268765		0.7	0.41	1.17	0.170432
rs10259288	CYP3A5	AG/GG	No	1	0	1					1
rs10259288	CYP3A5	AG/GG	Yes	1	1	0	0		0.983342		0	0		0.984075
rs10264272	CYP3A5	GG	No	354	560	1				N/A	1				N/A
rs10264272	CYP3A5	GG	Yes	61	119	0.65	0.44	0.96	0.0308956		0.73	0.44	1.21	0.223563
rs10264272	CYP3A5	GA/AA	No	1	2	1					1
rs10264272	CYP3A5	GA/AA	Yes	0	0	1					1
rs1419745	CYP3A5	AA	No	340	523	1				1	1				1
rs1419745	CYP3A5	AA	Yes	58	109	0.65	0.44	0.97	0.0358935		0.72	0.43	1.21	0.214797
rs1419745	CYP3A5	AG/GG	No	15	37	1					1
rs1419745	CYP3A5	AG/GG	Yes	3	10	0.64	0.13	3.1	0.580481		0.71	0.13	3.79	0.68431
rs15524	CYP3A5	AA	No	312	466	1				0.824813	1				0.754243
rs15524	CYP3A5	AA	Yes	53	97	0.64	0.42	0.98	0.0405104		0.71	0.41	1.22	0.212397
rs15524	CYP3A5	AG/GG	No	43	96	1					1
rs15524	CYP3A5	AG/GG	Yes	8	22	0.72	0.27	1.92	0.515685		0.84	0.29	2.42	0.752633
rs17161780	CYP3A5	GG	No	341	527	1				0.943628	1				0.974773
rs17161780	CYP3A5	GG	Yes	59	110	0.65	0.43	0.96	0.0313359		0.71	0.42	1.2	0.200428
rs17161780	CYP3A5	GA/AA	No	13	34	1					1
rs17161780	CYP3A5	GA/AA	Yes	2	9	0.6	0.09	3.87	0.593957		0.72	0.1	5.21	0.744447
rs17161783	CYP3A5	AA	No	342	528	1				0.943628	1				0.974773
rs17161783	CYP3A5	AA	Yes	59	110	0.65	0.43	0.96	0.0313322		0.71	0.42	1.2	0.20334
rs17161783	CYP3A5	AG/GG	No	13	34	1					1
rs17161783	CYP3A5	AG/GG	Yes	2	9	0.6	0.09	3.87	0.59377		0.72	0.1	5.22	0.745515
rs17161786	CYP3A5	CC	No	355	561	1				N/A	1				N/A
rs17161786	CYP3A5	CC	Yes	61	119	0.65	0.44	0.96	0.0307756		0.72	0.43	1.21	0.216001
rs17161786	CYP3A5	CA/AA	No	0	1	1					1
rs17161786	CYP3A5	CA/AA	Yes	0	0	1					1
rs28365067	CYP3A5	GG	No	315	495	1				0.591505	1				0.697582
rs28365067	CYP3A5	GG	Yes	57	103	0.68	0.45	1.03	0.0653567		0.75	0.44	1.28	0.288482
rs28365067	CYP3A5	GA/AA	No	40	67	1					1
rs28365067	CYP3A5	GA/AA	Yes	4	16	0.48	0.14	1.63	0.238177		0.58	0.16	2.09	0.406637
rs28365076	CYP3A5	GG	No	354	562	1				N/A	1				N/A
rs28365076	CYP3A5	GG	Yes	61	119	0.65	0.44	0.96	0.0315962		0.72	0.43	1.2	0.202003
rs28365076	CYP3A5	GA/AA	No	1	0	1					1
rs28365076	CYP3A5	GA/AA	Yes	0	0	1					1
rs28365083	CYP3A5	CC	No	342	553	1				0.385213	1				0.318767
rs28365083	CYP3A5	CC	Yes	61	118	0.66	0.45	0.98	0.0401609		0.73	0.44	1.23	0.239799
rs28365083	CYP3A5	CA/AA	No	13	9	1					1
rs28365083	CYP3A5	CA/AA	Yes	0	1	0	0		0.982153		0	0		0.981932
rs28365092	CYP3A5	AA	No	355	560	1				N/A	1				N/A
rs28365092	CYP3A5	AA	Yes	61	119	0.65	0.44	0.96	0.030532		0.72	0.43	1.2	0.211279
rs28365092	CYP3A5	AG/GG	No	0	2	1					1
rs28365092	CYP3A5	AG/GG	Yes	0	0	1					1
rs28365094	CYP3A5	AA	No	278	450	1				0.770633	1				0.943628
rs28365094	CYP3A5	AA	Yes	48	99	0.64	0.42	0.99	0.0470028		0.74	0.43	1.29	0.29195
rs28365094	CYP3A5	AG/GG	No	77	112	1					1
rs28365094	CYP3A5	AG/GG	Yes	13	20	0.74	0.32	1.74	0.490873		0.77	0.31	1.95	0.584597
rs28371764	CYP3A5	GG	No	326	517	1				0.0355825	1				0.0269034
rs28371764	CYP3A5	GG	Yes	60	109	0.72	0.48	1.08	0.109088		0.8	0.48	1.35	0.407614
rs28371764	CYP3A5	GA/AA	No	29	45	1					1
rs28371764	CYP3A5	GA/AA	Yes	1	10	0.09	0.01	0.85	0.0358116		0.1	0.01	0.9	0.0397914
rs28371766	CYP3A5	GG	No	355	561	1				N/A	1				N/A
rs28371766	CYP3A5	GG	Yes	61	119	0.65	0.44	0.96	0.0306632		0.71	0.43	1.19	0.197217
rs28371766	CYP3A5	GA/AA	No	0	1	1					1
rs28371766	CYP3A5	GA/AA	Yes	0	0	1					1
rs28532224	CYP3A5	AA	No	354	561	1				0.516937	1				0.579527
rs28532224	CYP3A5	AA	Yes	60	118	0.65	0.44	0.96	0.031378		0.71	0.43	1.2	0.200107
rs28532224	CYP3A5	AG/GG	No	1	0	1					1
rs28532224	CYP3A5	AG/GG	Yes	1	1	0	0		0.983358		0	0		0.984093
rs28683039	CYP3A5	GG	No	352	558	1				0.808084	1				0.92873
rs28683039	CYP3A5	GG	Yes	59	118	0.64	0.43	0.96	0.0314031		0.72	0.43	1.21	0.20852
rs28683039	CYP3A5	GA/AA	No	2	1	1					1
rs28683039	CYP3A5	GA/AA	Yes	1	1	0.4	0.01	18.7	0.640394		0.6	0.01	32.3	0.801794
rs3800959	CYP3A5	AA	No	355	561	1				N/A	1				N/A
rs3800959	CYP3A5	AA	Yes	61	119	0.65	0.44	0.96	0.031427		0.73	0.43	1.21	0.220975
rs3800959	CYP3A5	AG/GG	No	0	1	1					1
rs3800959	CYP3A5	AG/GG	Yes	0	0	1					1
rs4646446	CYP3A5	GG	No	342	528	1				0.943628	1				0.974773
rs4646446	CYP3A5	GG	Yes	59	110	0.65	0.43	0.96	0.0313322		0.71	0.42	1.2	0.20334
rs4646446	CYP3A5	GA/AA	No	13	34	1					1
rs4646446	CYP3A5	GA/AA	Yes	2	9	0.6	0.09	3.87	0.59377		0.72	0.1	5.22	0.745515
rs4646447	CYP3A5	GG	No	342	528	1				0.62711	1				0.514453
rs4646447	CYP3A5	GG	Yes	59	110	0.65	0.44	0.97	0.0350279		0.71	0.42	1.2	0.198909
rs4646447	CYP3A5	GA/AA	No	13	34	1					1
rs4646447	CYP3A5	GA/AA	Yes	2	9	1.03	0.18	5.96	0.975263		1.34	0.22	8.23	0.754373
rs4646450	CYP3A5	GG	No	248	377	1				0.338001	1				0.324182
rs4646450	CYP3A5	GG	Yes	48	76	0.73	0.46	1.14	0.167558		0.81	0.46	1.43	0.47417
rs4646450	CYP3A5	GA/AA	No	107	185	1					1
rs4646450	CYP3A5	GA/AA	Yes	13	43	0.48	0.23	1	0.0503513		0.53	0.24	1.19	0.12657
rs4646456	CYP3A5	AA	No	342	527	1				0.949571	1				1
rs4646456	CYP3A5	AA	Yes	59	110	0.64	0.43	0.96	0.0300211		0.71	0.42	1.2	0.200807
rs4646456	CYP3A5	AG/GG	No	13	34	1					1
rs4646456	CYP3A5	AG/GG	Yes	2	9	0.6	0.09	3.88	0.594169		0.72	0.1	5.22	0.745699
rs4646457	CYP3A5	AA	No	312	462	1				0.770633	1				0.690079
rs4646457	CYP3A5	AA	Yes	53	97	0.63	0.42	0.97	0.0360472		0.7	0.41	1.21	0.202204
rs4646457	CYP3A5	AC/CC	No	43	100	1					1
rs4646457	CYP3A5	AC/CC	Yes	8	22	0.74	0.28	1.96	0.549001		0.88	0.31	2.51	0.808459
rs4646458	CYP3A5	AA	No	340	525	1				0.974773	1				0.974773
rs4646458	CYP3A5	AA	Yes	58	109	0.65	0.44	0.97	0.0360369		0.72	0.43	1.21	0.216072
rs4646458	CYP3A5	AC/CC	No	15	37	1					1
rs4646458	CYP3A5	AC/CC	Yes	3	10	0.64	0.13	3.09	0.578666		0.7	0.13	3.79	0.68324
rs6956305	CYP3A5	AA	No	329	508	1				0.91647	1				0.814581
rs6956305	CYP3A5	AA	Yes	57	107	0.65	0.43	0.98	0.0389855		0.72	0.42	1.22	0.221124
rs6956305	CYP3A5	AG/GG	No	26	54	1					1
rs6956305	CYP3A5	AG/GG	Yes	4	12	0.7	0.19	2.52	0.582497		0.85	0.22	3.26	0.810097
rs776746	CYP3A5	GG	No	313	467	1				0.95632	1				0.879457
rs776746	CYP3A5	GG	Yes	54	96	0.65	0.43	0.99	0.0469849		0.73	0.43	1.25	0.247563
rs776746	CYP3A5	GA/AA	No	41	94	1					1
rs776746	CYP3A5	GA/AA	Yes	7	22	0.67	0.25	1.83	0.439709		0.79	0.27	2.34	0.675003
rs8175345	CYP3A5	GG	No	353	561	1				N/A	1				N/A
rs8175345	CYP3A5	GG	Yes	61	119	0.65	0.44	0.97	0.0331567		0.73	0.44	1.21	0.222438
rs8175345	CYP3A5	GA/AA	No	1	0	1					1
rs8175345	CYP3A5	GA/AA	Yes	0	0	1					1
rs1677693	DHFR	GG	No	182	306	1				0.197468	1				0.238236
rs1677693	DHFR	GG	Yes	31	54	0.82	0.48	1.42	0.483678		0.9	0.48	1.72	0.758361
rs1677693	DHFR	GT/TT	No	173	255	1					1
rs1677693	DHFR	GT/TT	Yes	30	65	0.5	0.29	0.87	0.0137234		0.57	0.3	1.08	0.0861657
rs10072026	DHFR	AA	No	281	463	1				0.0735933	1				0.0720363
rs10072026	DHFR	AA	Yes	53	100	0.74	0.49	1.12	0.158879		0.82	0.48	1.38	0.45135
rs10072026	DHFR	AG/GG	No	74	99	1					1
rs10072026	DHFR	AG/GG	Yes	8	19	0.28	0.1	0.78	0.0139968		0.3	0.1	0.91	0.0334448
rs11951910	DHFR	AA	No	277	464	1				0.468293	1				0.524518
rs11951910	DHFR	AA	Yes	50	95	0.69	0.45	1.05	0.0852824		0.76	0.44	1.3	0.309535
rs11951910	DHFR	AG/GG	No	78	98	1					1
rs11951910	DHFR	AG/GG	Yes	11	24	0.49	0.21	1.15	0.101733		0.56	0.22	1.42	0.21998
rs1222809	DHFR	AA	No	184	317	1				0.172509	1				0.220057
rs1222809	DHFR	AA	Yes	31	56	0.83	0.48	1.42	0.491532		0.89	0.47	1.68	0.713339
rs1222809	DHFR	AG/GG	No	171	245	1					1
rs1222809	DHFR	AG/GG	Yes	30	63	0.49	0.28	0.85	0.0107638		0.55	0.29	1.05	0.0703517
rs1232027	DHFR	GG	No	144	265	1				0.1845	1				0.20379
rs1232027	DHFR	GG	Yes	27	48	0.87	0.49	1.55	0.638626		0.97	0.49	1.89	0.923195
rs1232027	DHFR	GA/AA	No	210	297	1					1
rs1232027	DHFR	GA/AA	Yes	34	71	0.52	0.31	0.88	0.0148006		0.59	0.32	1.09	0.0932624
rs12517451	DHFR	GG	No	203	303	1				0.716367	1				0.602662
rs12517451	DHFR	GG	Yes	36	71	0.62	0.37	1.02	0.0617917		0.67	0.36	1.24	0.198861
rs12517451	DHFR	GA/AA	No	152	259	1					1
rs12517451	DHFR	GA/AA	Yes	25	48	0.71	0.4	1.27	0.247162		0.82	0.42	1.61	0.564074
rs1478834	DHFR	CC	No	180	307	1				0.179955	1				0.224088
rs1478834	DHFR	CC	Yes	31	54	0.84	0.49	1.44	0.515808		0.91	0.48	1.73	0.775389
rs1478834	DHFR	CA/AA	No	175	255	1					1
rs1478834	DHFR	CA/AA	Yes	30	65	0.5	0.29	0.86	0.0129118		0.57	0.3	1.08	0.0828373
rs1650723	DHFR	GG	No	252	399	1				0.817923	1				0.869482
rs1650723	DHFR	GG	Yes	38	75	0.68	0.42	1.1	0.115939		0.76	0.42	1.37	0.361727
rs1650723	DHFR	GA/AA	No	103	163	1					1
rs1650723	DHFR	GA/AA	Yes	23	44	0.62	0.33	1.17	0.140558		0.71	0.34	1.47	0.353886
rs1677626	DHFR	CC	No	180	306	1				0.181414	1				0.225978
rs1677626	DHFR	CC	Yes	31	54	0.84	0.49	1.43	0.514139		0.91	0.48	1.73	0.773991
rs1677626	DHFR	CG/GG	No	175	255	1					1
rs1677626	DHFR	CG/GG	Yes	30	65	0.5	0.29	0.86	0.0130301		0.57	0.3	1.08	0.0834269
rs836788	DHFR	GG	No	142	230	1				0.655529	1				0.851596
rs836788	DHFR	GG	Yes	30	58	0.71	0.4	1.24	0.228833		0.75	0.39	1.44	0.386257
rs836788	DHFR	GA/AA	No	210	328	1					1
rs836788	DHFR	GA/AA	Yes	31	61	0.59	0.35	1.02	0.0587743		0.69	0.37	1.32	0.262248
rs836823	DHFR	TT	No	179	306	1				0.175774	1				0.226295
rs836823	DHFR	TT	Yes	31	53	0.86	0.5	1.48	0.575661		0.92	0.48	1.75	0.80115
rs836823	DHFR	TA/AA	No	174	255	1					1
rs836823	DHFR	TA/AA	Yes	30	64	0.51	0.29	0.88	0.0155459		0.57	0.3	1.09	0.0896237
rs861373	DHFR	AA	No	180	307	1				0.179955	1				0.224088
rs861373	DHFR	AA	Yes	31	54	0.84	0.49	1.44	0.515808		0.91	0.48	1.73	0.775389
rs861373	DHFR	AC/CC	No	175	255	1					1
rs861373	DHFR	AC/CC	Yes	30	65	0.5	0.29	0.86	0.0129118		0.57	0.3	1.08	0.0828373
rs863215	DHFR	GG	No	180	307	1				0.182272	1				0.226612
rs863215	DHFR	GG	Yes	31	54	0.84	0.49	1.44	0.516635		0.91	0.48	1.72	0.764518
rs863215	DHFR	GA/AA	No	174	255	1					1
rs863215	DHFR	GA/AA	Yes	30	65	0.5	0.29	0.87	0.0133223		0.56	0.3	1.07	0.0815637
rs412543	GSTM1	GG	No	325	502	1				0.229655	1				0.360256
rs412543	GSTM1	GG	Yes	55	107	0.6	0.4	0.91	0.0167683		0.69	0.4	1.17	0.169046
rs412543	GSTM1	GC/CC	No	30	60	1					1
rs412543	GSTM1	GC/CC	Yes	6	12	1.31	0.41	4.21	0.650975		1.26	0.36	4.44	0.715088
rs2239892	GSTM1	AA	No	340	521	1				0.192812	1				0.196393
rs2239892	GSTM1	AA	Yes	57	113	0.61	0.41	0.92	0.0170438		0.67	0.4	1.13	0.135073
rs2239892	GSTM1	AG/GG	No	14	40	1					1
rs2239892	GSTM1	AG/GG	Yes	4	6	1.81	0.38	8.7	0.457123		2.09	0.39	11.3	0.392879
rs4147567	GSTM1	AA	No	354	561	1				N/A	1				N/A
rs4147567	GSTM1	AA	Yes	61	119	0.66	0.44	0.97	0.0350596		0.73	0.43	1.21	0.222078
rs4147567	GSTM1	AG/GG	No	0	1	1					1
rs4147567	GSTM1	AG/GG	Yes	0	0	1					1
rs12024479	GSTM2	CC	No	102	164	1				0.912771	1				0.95632
rs12024479	GSTM2	CC	Yes	13	33	0.68	0.31	1.45	0.314044		0.71	0.3	1.67	0.431575
rs12024479	GSTM2	CG/GG	No	253	398	1					1
rs12024479	GSTM2	CG/GG	Yes	48	86	0.64	0.41	1	0.0513501		0.73	0.42	1.26	0.255767
rs11227844	GSTP1	CC	No	300	478	1				0.190597	1				0.227727
rs11227844	GSTP1	CC	Yes	49	102	0.59	0.39	0.92	0.0183225		0.65	0.37	1.13	0.128833
rs11227844	GSTP1	CA/AA	No	55	84	1					1
rs11227844	GSTP1	CA/AA	Yes	12	16	1.17	0.47	2.93	0.734264		1.23	0.47	3.22	0.680588
rs1138272	GSTP1	GG	No	308	461	1				0.832004	1				0.729034
rs1138272	GSTP1	GG	Yes	53	98	0.66	0.43	1	0.0491279		0.73	0.43	1.25	0.253998
rs1138272	GSTP1	GA/AA	No	47	101	1					1
rs1138272	GSTP1	GA/AA	Yes	8	21	0.59	0.22	1.59	0.295155		0.6	0.21	1.77	0.357863
rs11553892	GSTP1	CC	No	355	561	1				N/A	1				N/A
rs11553892	GSTP1	CC	Yes	61	119	0.66	0.45	0.98	0.0392484		0.73	0.44	1.23	0.237652
rs11553892	GSTP1	CA/AA	No	0	0	1					1
rs11553892	GSTP1	CA/AA	Yes	0	0	1					1
rs1695	GSTP1	AA	No	155	259	1				0.248272	1				0.250055
rs1695	GSTP1	AA	Yes	31	52	0.82	0.48	1.41	0.469162		0.93	0.49	1.78	0.826423
rs1695	GSTP1	AG/GG	No	200	303	1					1
rs1695	GSTP1	AG/GG	Yes	30	67	0.53	0.32	0.9	0.0189545		0.6	0.33	1.12	0.108684
rs1871042	GSTP1	GG	No	157	249	1				0.747081	1				0.707289
rs1871042	GSTP1	GG	Yes	30	51	0.69	0.4	1.2	0.190418		0.78	0.4	1.51	0.463617
rs1871042	GSTP1	GA/AA	No	198	313	1					1
rs1871042	GSTP1	GA/AA	Yes	31	68	0.61	0.37	1.02	0.061621		0.68	0.37	1.24	0.209317
rs4891	GSTP1	AA	No	151	245	1				0.56981	1				0.524518
rs4891	GSTP1	AA	Yes	29	48	0.72	0.41	1.27	0.25481		0.81	0.41	1.57	0.526642
rs4891	GSTP1	AG/GG	No	202	316	1					1
rs4891	GSTP1	AG/GG	Yes	32	71	0.58	0.35	0.97	0.0379384		0.63	0.35	1.16	0.138371
rs4986948	GSTP1	CC	No	355	562	1				N/A	1				N/A
rs4986948	GSTP1	CC	Yes	61	119	0.65	0.44	0.96	0.0312868		0.73	0.43	1.21	0.219686
rs4986948	GSTP1	CG/GG	No	0	0	1					1
rs4986948	GSTP1	CG/GG	Yes	0	0	1					1
rs5031031	GSTP1	AA	No	355	560	1				N/A	1				N/A
rs5031031	GSTP1	AA	Yes	61	119	0.65	0.44	0.96	0.0295306		0.72	0.43	1.2	0.205264
rs5031031	GSTP1	AG/GG	No	0	1	1					1
rs5031031	GSTP1	AG/GG	Yes	0	0	1					1
rs614080	GSTP1	GG	No	75	146	1				0.538139	1				0.586401
rs614080	GSTP1	GG	Yes	16	28	0.8	0.37	1.72	0.574535		0.88	0.38	2.03	0.761663
rs614080	GSTP1	GA/AA	No	280	416	1					1
rs614080	GSTP1	GA/AA	Yes	45	91	0.61	0.39	0.95	0.0301446		0.69	0.39	1.2	0.189213
rs6591255	GSTP1	TT	No	130	187	1				0.626381	1				0.532299
rs6591255	GSTP1	TT	Yes	22	41	0.57	0.3	1.07	0.0813826		0.6	0.29	1.27	0.181024
rs6591255	GSTP1	TA/AA	No	225	374	1					1
rs6591255	GSTP1	TA/AA	Yes	39	78	0.69	0.43	1.11	0.124265		0.78	0.44	1.38	0.386107
rs6591256	GSTP1	AA	No	130	187	1				0.649921	1				0.544096
rs6591256	GSTP1	AA	Yes	22	41	0.59	0.31	1.11	0.0997082		0.61	0.29	1.29	0.194533
rs6591256	GSTP1	AG/GG	No	224	373	1					1
rs6591256	GSTP1	AG/GG	Yes	39	78	0.7	0.43	1.13	0.14081		0.78	0.44	1.39	0.39708
rs688878	GSTP1	AA	No	294	484	1				0.204211	1				0.182765
rs688878	GSTP1	AA	Yes	51	110	0.61	0.4	0.92	0.0192405		0.66	0.39	1.13	0.133346
rs688878	GSTP1	AG/GG	No	61	78	1					1
rs688878	GSTP1	AG/GG	Yes	10	9	1.24	0.44	3.49	0.687452		1.4	0.48	4.11	0.537198
rs749174	GSTP1	GG	No	158	249	1				0.766735	1				0.735635
rs749174	GSTP1	GG	Yes	30	51	0.69	0.4	1.2	0.187389		0.78	0.4	1.51	0.454762
rs749174	GSTP1	GA/AA	No	197	313	1					1
rs749174	GSTP1	GA/AA	Yes	31	68	0.62	0.37	1.03	0.0654593		0.68	0.37	1.26	0.220488
rs7941395	GSTP1	AA	No	130	188	1				0.612189	1				0.523496
rs7941395	GSTP1	AA	Yes	22	41	0.57	0.3	1.08	0.0834854		0.61	0.29	1.28	0.19107
rs7941395	GSTP1	AG/GG	No	224	374	1					1
rs7941395	GSTP1	AG/GG	Yes	39	78	0.7	0.43	1.12	0.136029		0.79	0.44	1.4	0.417687
rs7941648	GSTP1	GG	No	130	188	1				0.620618	1				0.529683
rs7941648	GSTP1	GG	Yes	22	41	0.57	0.3	1.08	0.0827263		0.61	0.29	1.28	0.189653
rs7941648	GSTP1	GA/AA	No	225	374	1					1
rs7941648	GSTP1	GA/AA	Yes	39	78	0.69	0.43	1.11	0.129324		0.78	0.44	1.39	0.406407
rs7952081	GSTP1	GG	No	132	200	1				1	1				0.828368
rs7952081	GSTP1	GG	Yes	19	37	0.65	0.33	1.27	0.205938		0.7	0.32	1.5	0.35642
rs7952081	GSTP1	GA/AA	No	222	361	1					1
rs7952081	GSTP1	GA/AA	Yes	42	82	0.65	0.41	1.05	0.075821		0.76	0.43	1.35	0.349765
rs8191430	GSTP1	AA	No	353	562	1				N/A	1				N/A
rs8191430	GSTP1	AA	Yes	61	119	0.66	0.45	0.98	0.0390699		0.74	0.44	1.24	0.257791
rs8191430	GSTP1	AG/GG	No	1	0	1					1
rs8191430	GSTP1	AG/GG	Yes	0	0	1					1
rs8191431	GSTP1	GG	No	354	562	1				N/A	1				N/A
rs8191431	GSTP1	GG	Yes	61	119	0.65	0.44	0.96	0.0312592		0.72	0.43	1.21	0.215716
rs8191431	GSTP1	GA/AA	No	0	0	1					1
rs8191431	GSTP1	GA/AA	Yes	0	0	1					1
rs8191448	GSTP1	GG	No	349	558	1				0.110854	1				0.182027
rs8191448	GSTP1	GG	Yes	61	118	0.68	0.46	1	0.0514925		0.72	0.43	1.21	0.213924
rs8191448	GSTP1	GA/AA	No	1	0	1					1
rs8191448	GSTP1	GA/AA	Yes	0	1	0	0		0.984281		0	0		0.984771
rs8191451	GSTP1	CC	No	355	561	1				N/A	1				N/A
rs8191451	GSTP1	CC	Yes	61	117	0.66	0.45	0.98	0.0373135		0.75	0.45	1.25	0.263421
rs8191451	GSTP1	CG/GG	No	0	0	1					1
rs8191451	GSTP1	CG/GG	Yes	0	1	1					1
rs8191453	GSTP1	GG	No	354	561	1				N/A	1				N/A
rs8191453	GSTP1	GG	Yes	60	119	0.64	0.43	0.95	0.0254788		0.72	0.43	1.2	0.20808
rs8191453	GSTP1	GA/AA	No	1	0	1					1
rs8191453	GSTP1	GA/AA	Yes	0	0	1					1
rs947895	GSTP1	CC	No	157	248	1				0.75183	1				0.711282
rs947895	GSTP1	CC	Yes	30	51	0.69	0.39	1.2	0.185651		0.78	0.4	1.52	0.47132
rs947895	GSTP1	CA/AA	No	198	313	1					1
rs947895	GSTP1	CA/AA	Yes	31	68	0.61	0.37	1.02	0.0604434		0.68	0.37	1.25	0.216307
rs17375901	MTHFR	CC	No	308	498	1				0.688238	1				0.798761
rs17375901	MTHFR	CC	Yes	50	109	0.63	0.42	0.96	0.0307876		0.71	0.42	1.2	0.195747
rs17375901	MTHFR	CT/TT	No	47	64	1					1
rs17375901	MTHFR	CT/TT	Yes	11	10	0.79	0.28	2.24	0.659799		0.82	0.26	2.51	0.7225
SNP1-11754182	MTHFR	GG	No	315	485	1				0.869482	1				0.909224
SNP1-11754182	MTHFR	GG	Yes	56	106	0.66	0.44	0.99	0.0442307		0.73	0.43	1.24	0.243153
SNP1-11754182	MTHFR	GA/AA	No	40	77	1					1
SNP1-11754182	MTHFR	GA/AA	Yes	5	13	0.59	0.17	2.02	0.403865		0.68	0.18	2.57	0.566806
SNP1-11754202	MTHFR	AA	No	172	282	1				0.411314	1				0.437056
SNP1-11754202	MTHFR	AA	Yes	34	59	0.75	0.45	1.27	0.284606		0.82	0.44	1.52	0.527714
SNP1-11754202	MTHFR	AG/GG	No	183	280	1					1
SNP1-11754202	MTHFR	AG/GG	Yes	27	60	0.55	0.31	0.97	0.038133		0.61	0.31	1.18	0.138916
SNP1-11754876	MTHFR	CC	No	236	381	1				0.74591	1				0.766735
SNP1-11754876	MTHFR	CC	Yes	47	88	0.68	0.43	1.07	0.092448		0.74	0.43	1.3	0.301475
SNP1-11754876	MTHFR	CA/AA	No	119	181	1					1
SNP1-11754876	MTHFR	CA/AA	Yes	14	31	0.59	0.28	1.25	0.167323		0.65	0.29	1.49	0.311999
SNP1-11758143	MTHFR	GG	No	284	445	1				0.208905	1				0.255129
SNP1-11758143	MTHFR	GG	Yes	41	98	0.57	0.36	0.9	0.0151374		0.65	0.37	1.13	0.127725
SNP1-11758143	MTHFR	GA/AA	No	71	117	1					1
SNP1-11758143	MTHFR	GA/AA	Yes	20	21	1	0.47	2.14	0.995327		1.09	0.46	2.55	0.849159
SNP1-11759140	MTHFR	CC	No	353	562	1				N/A	1				N/A
SNP1-11759140	MTHFR	CC	Yes	61	118	0.65	0.44	0.97	0.0340322		0.73	0.44	1.22	0.224363
SNP1-11759140	MTHFR	CA/AA	No	0	0	1					1
SNP1-11759140	MTHFR	CA/AA	Yes	0	0	1					1
SNP1-11759269	MTHFR	AA	No	121	208	1				0.63904	1				0.594742
SNP1-11759269	MTHFR	AA	Yes	21	52	0.57	0.31	1.05	0.0719663		0.62	0.31	1.22	0.164585
SNP1-11759269	MTHFR	AG/GG	No	234	354	1					1
SNP1-11759269	MTHFR	AG/GG	Yes	39	67	0.69	0.42	1.13	0.136915		0.76	0.41	1.4	0.379862
SNP1-11761428	MTHFR	AA	No	284	445	1				0.208905	1				0.255129
SNP1-11761428	MTHFR	AA	Yes	41	98	0.57	0.36	0.9	0.0151374		0.65	0.37	1.13	0.127725
SNP1-11761428	MTHFR	AG/GG	No	71	117	1					1
SNP1-11761428	MTHFR	AG/GG	Yes	20	21	1	0.47	2.14	0.995327		1.09	0.46	2.55	0.849159
SNP1-11761435	MTHFR	AA	No	121	209	1				0.694742	1				0.645204
SNP1-11761435	MTHFR	AA	Yes	22	52	0.61	0.33	1.11	0.10651		0.65	0.33	1.28	0.210891
SNP1-11761435	MTHFR	AC/CC	No	234	353	1					1
SNP1-11761435	MTHFR	AC/CC	Yes	39	67	0.71	0.43	1.17	0.176547		0.78	0.42	1.44	0.422176
SNP1-11761620	MTHFR	AA	No	329	536	1				0.491153	1				0.511009
SNP1-11761620	MTHFR	AA	Yes	56	111	0.71	0.48	1.07	0.102506		0.8	0.47	1.37	0.420515
SNP1-11761620	MTHFR	AC/CC	No	24	22	1					1
SNP1-11761620	MTHFR	AC/CC	Yes	3	6	0.41	0.08	1.99	0.269711		0.46	0.09	2.46	0.365955
SNP1-11762510	MTHFR	GG	No	260	424	1				0.40787	1				0.458727
SNP1-11762510	MTHFR	GG	Yes	38	92	0.59	0.37	0.94	0.0263236		0.66	0.38	1.17	0.154011
SNP1-11762510	MTHFR	GA/AA	No	95	138	1					1
SNP1-11762510	MTHFR	GA/AA	Yes	23	27	0.83	0.42	1.66	0.602284		0.9	0.41	1.97	0.799217
SNP1-11762553	MTHFR	AA	No	122	208	1				0.709277	1				0.661257
SNP1-11762553	MTHFR	AA	Yes	22	52	0.6	0.33	1.09	0.0945363		0.64	0.33	1.26	0.199817
SNP1-11762553	MTHFR	AG/GG	No	233	353	1					1
SNP1-11762553	MTHFR	AG/GG	Yes	39	67	0.69	0.42	1.14	0.146331		0.76	0.41	1.41	0.387244
SNP1-11767011	MTHFR	GG	No	355	561	1				0.588304	1				0.604677
SNP1-11767011	MTHFR	GG	Yes	60	118	0.65	0.44	0.97	0.033823		0.73	0.44	1.22	0.225012
SNP1-11767011	MTHFR	GA/AA	No	0	1	1					1
SNP1-11767011	MTHFR	GA/AA	Yes	1	1	inf			0.990793		inf	0		0.990784
SNP1-11767041	MTHFR	AA	No	310	467	1				0.207755	1				0.187647
SNP1-11767041	MTHFR	AA	Yes	53	105	0.63	0.41	0.95	0.0268834		0.67	0.4	1.14	0.142393
SNP1-11767041	MTHFR	AC/CC	No	44	93	1					1
SNP1-11767041	MTHFR	AC/CC	Yes	8	13	1.31	0.45	3.84	0.620288		1.53	0.46	5.01	0.485896
SNP1-11767859	MTHFR	GG	No	354	557	1				0.141553	1				0.202953
SNP1-11767859	MTHFR	GG	Yes	60	118	0.64	0.43	0.95	0.0259083		0.71	0.42	1.18	0.185652
SNP1-11767859	MTHFR	GA/AA	No	1	5	1					1
SNP1-11767859	MTHFR	GA/AA	Yes	1	1	10.1	0.27	381	0.211102		8.31	0.19	365	0.272673
SNP1-11772034	MTHFR	GG	No	355	561	1				N/A	1				N/A
SNP1-11772034	MTHFR	GG	Yes	61	119	0.65	0.44	0.96	0.0323522		0.73	0.44	1.22	0.225628
SNP1-11772034	MTHFR	GA/AA	No	0	1	1					1
SNP1-11772034	MTHFR	GA/AA	Yes	0	0	1					1
SNP1-11773337	MTHFR	GG	No	341	540	1				0.500442	1				0.435165
SNP1-11773337	MTHFR	GG	Yes	58	115	0.64	0.43	0.95	0.0283465		0.71	0.43	1.2	0.201091
SNP1-11773337	MTHFR	GA/AA	No	13	22	1					1
SNP1-11773337	MTHFR	GA/AA	Yes	3	4	1.18	0.21	6.82	0.850431		1.51	0.23	9.81	0.6655
SNP1-11777085	MTHFR	GG	No	353	561	1				N/A	1				N/A
SNP1-11777085	MTHFR	GG	Yes	61	119	0.65	0.44	0.97	0.0331224		0.72	0.43	1.2	0.210908
SNP1-11777085	MTHFR	GA/AA	No	0	0	1					1
SNP1-11777085	MTHFR	GA/AA	Yes	0	0	1					1
VG01S2022	MTHFR	AA	No	147	262	1				0.710277	1				0.701419
VG01S2022	MTHFR	AA	Yes	29	64	0.71	0.41	1.22	0.21525		0.77	0.41	1.44	0.406919
VG01S2022	MTHFR	AC/CC	No	208	299	1					1
VG01S2022	MTHFR	AC/CC	Yes	32	55	0.62	0.36	1.06	0.0793081		0.66	0.35	1.26	0.208741
rs12121543	MTHFR	CC	No	189	308	1				0.665425	1				0.641335
rs12121543	MTHFR	CC	Yes	35	74	0.7	0.42	1.16	0.164748		0.78	0.43	1.41	0.402556
rs12121543	MTHFR	CA/AA	No	165	254	1					1
rs12121543	MTHFR	CA/AA	Yes	26	45	0.59	0.33	1.07	0.0818495		0.65	0.33	1.29	0.215992
rs13306556	MTHFR	GG	No	283	444	1				0.23291	1				0.289274
rs13306556	MTHFR	GG	Yes	41	98	0.57	0.36	0.9	0.0161674		0.65	0.37	1.14	0.131961
rs13306556	MTHFR	GA/AA	No	72	118	1					1
rs13306556	MTHFR	GA/AA	Yes	20	21	0.97	0.46	2.08	0.946348		1.05	0.45	2.47	0.905936
rs13306558	MTHFR	CC	No	355	562	1				N/A	1				N/A
rs13306558	MTHFR	CC	Yes	61	119	0.65	0.44	0.96	0.0313888		0.72	0.43	1.21	0.21828
rs13306558	MTHFR	CA/AA	No	0	0	1					1
rs13306558	MTHFR	CA/AA	Yes	0	0	1					1
rs13306560	MTHFR	GG	No	310	514	1				0.472982	1				0.511989
rs13306560	MTHFR	GG	Yes	55	109	0.69	0.46	1.03	0.0677699		0.78	0.46	1.33	0.36148
rs13306560	MTHFR	GA/AA	No	45	47	1					1
rs13306560	MTHFR	GA/AA	Yes	6	10	0.44	0.13	1.44	0.175789		0.51	0.14	1.81	0.299009
rs13306561	MTHFR	AA	No	245	412	1				0.696631	1				0.743586
rs13306561	MTHFR	AA	Yes	37	89	0.63	0.39	1	0.0476923		0.7	0.4	1.23	0.216267
rs13306561	MTHFR	AG/GG	No	110	150	1					1
rs13306561	MTHFR	AG/GG	Yes	24	30	0.73	0.37	1.45	0.371535		0.8	0.37	1.74	0.573063
rs13306567	MTHFR	GG	No	310	515	1				0.49576	1				0.533881
rs13306567	MTHFR	GG	Yes	55	109	0.7	0.46	1.04	0.0791156		0.78	0.46	1.32	0.355175
rs13306567	MTHFR	GC/CC	No	44	47	1					1
rs13306567	MTHFR	GC/CC	Yes	6	10	0.46	0.14	1.5	0.196269		0.52	0.15	1.85	0.31269
rs1476413	MTHFR	GG	No	175	285	1				0.421187	1				0.541374
rs1476413	MTHFR	GG	Yes	30	73	0.57	0.33	0.98	0.0407139		0.64	0.34	1.2	0.167749
rs1476413	MTHFR	GA/AA	No	180	277	1					1
rs1476413	MTHFR	GA/AA	Yes	31	46	0.78	0.45	1.35	0.374333		0.82	0.42	1.58	0.547482
rs1537516	MTHFR	GG	No	283	444	1				0.376835	1				0.46078
rs1537516	MTHFR	GG	Yes	43	98	0.6	0.38	0.93	0.0233662		0.68	0.39	1.18	0.167569
rs1537516	MTHFR	GA/AA	No	72	118	1					1
rs1537516	MTHFR	GA/AA	Yes	18	21	0.89	0.41	1.94	0.76629		0.95	0.4	2.28	0.912573
rs1572151	MTHFR	AA	No	312	475	1				0.276543	1				0.259767
rs1572151	MTHFR	AA	Yes	52	104	0.61	0.4	0.93	0.0223189		0.68	0.4	1.16	0.154489
rs1572151	MTHFR	AG/GG	No	43	87	1					1
rs1572151	MTHFR	AG/GG	Yes	9	15	1.12	0.41	3.05	0.825585		1.3	0.43	3.94	0.636938
rs17037390	MTHFR	GG	No	246	411	1				0.649129	1				0.679225
rs17037390	MTHFR	GG	Yes	37	89	0.62	0.39	0.99	0.0433443		0.69	0.39	1.22	0.1995
rs17037390	MTHFR	GA/AA	No	109	151	1					1
rs17037390	MTHFR	GA/AA	Yes	24	30	0.75	0.38	1.47	0.399415		0.82	0.38	1.78	0.614524
rs17037396	MTHFR	GG	No	285	448	1				0.294486	1				0.364304
rs17037396	MTHFR	GG	Yes	42	98	0.59	0.38	0.92	0.0203315		0.67	0.39	1.17	0.163272
rs17037396	MTHFR	GA/AA	No	70	114	1					1
rs17037396	MTHFR	GA/AA	Yes	19	21	0.94	0.43	2.04	0.875436		1.02	0.43	2.43	0.963209
rs17037397	MTHFR	CC	No	325	510	1				0.548506	1				0.559829
rs17037397	MTHFR	CC	Yes	54	108	0.63	0.42	0.96	0.0299883		0.71	0.42	1.2	0.201796
rs17037397	MTHFR	CA/AA	No	30	52	1					1
rs17037397	MTHFR	CA/AA	Yes	7	11	0.93	0.29	3.01	0.899747		1.04	0.3	3.62	0.955963
rs17037404	MTHFR	GG	No	355	562	1				N/A	1				N/A
rs17037404	MTHFR	GG	Yes	60	118	0.66	0.44	0.97	0.0346062		0.73	0.44	1.22	0.232023
rs17037404	MTHFR	GA/AA	No	0	0	1					1
rs17037404	MTHFR	GA/AA	Yes	1	1	inf			0.982907		inf	0		0.982593
rs17367504	MTHFR	AA	No	246	413	1				0.609434	1				0.649129
rs17367504	MTHFR	AA	Yes	38	90	0.62	0.39	0.98	0.0422654		0.69	0.39	1.21	0.195759
rs17367504	MTHFR	AG/GG	No	109	149	1					1
rs17367504	MTHFR	AG/GG	Yes	23	28	0.76	0.38	1.52	0.442184		0.83	0.38	1.82	0.644403
rs1801131	MTHFR	AA	No	147	262	1				0.71229	1				0.705317
rs1801131	MTHFR	AA	Yes	29	64	0.71	0.41	1.22	0.215349		0.77	0.41	1.44	0.413951
rs1801131	MTHFR	AC/CC	No	208	300	1					1
rs1801131	MTHFR	AC/CC	Yes	32	55	0.62	0.36	1.06	0.0804839		0.67	0.35	1.27	0.215114
rs1801133	MTHFR	GG	No	160	248	1				0.362851	1				0.424799
rs1801133	MTHFR	GG	Yes	27	39	0.82	0.45	1.52	0.537763		0.88	0.44	1.77	0.71923
rs1801133	MTHFR	GA/AA	No	195	314	1					1
rs1801133	MTHFR	GA/AA	Yes	34	80	0.58	0.35	0.94	0.028534		0.64	0.35	1.16	0.142547
rs1931226	MTHFR	CC	No	355	562	1				N/A	1				N/A
rs1931226	MTHFR	CC	Yes	61	119	0.65	0.44	0.96	0.0322329		0.73	0.44	1.22	0.228333
rs1931226	MTHFR	CA/AA	No	0	0	1					1
rs1931226	MTHFR	CA/AA	Yes	0	0	1					1
rs2066466	MTHFR	GG	No	354	562	1				0.0958065	1				0.0678617
rs2066466	MTHFR	GG	Yes	61	118	0.66	0.44	0.97	0.0346783		0.73	0.44	1.22	0.226808
rs2066466	MTHFR	GA/AA	No	1	0	1					1
rs2066466	MTHFR	GA/AA	Yes	0	1	0	0		0.980695		0	0		0.979909
rs2066470	MTHFR	GG	No	285	451	1				0.338001	1				0.417976
rs2066470	MTHFR	GG	Yes	42	98	0.59	0.38	0.92	0.0213417		0.67	0.39	1.17	0.157731
rs2066470	MTHFR	GA/AA	No	70	111	1					1
rs2066470	MTHFR	GA/AA	Yes	19	21	0.91	0.42	1.96	0.803558		0.97	0.41	2.31	0.948048
rs2066471	MTHFR	GG	No	238	385	1				0.775947	1				0.826581
rs2066471	MTHFR	GG	Yes	47	89	0.67	0.43	1.06	0.0864328		0.74	0.42	1.29	0.28462
rs2066471	MTHFR	GA/AA	No	117	177	1					1
rs2066471	MTHFR	GA/AA	Yes	14	30	0.59	0.28	1.28	0.182533		0.67	0.29	1.55	0.347756
rs2184226	MTHFR	AA	No	311	479	1				0.53441	1				0.440877
rs2184226	MTHFR	AA	Yes	54	105	0.64	0.42	0.96	0.0326497		0.7	0.42	1.19	0.191952
rs2184226	MTHFR	AG/GG	No	44	83	1					1
rs2184226	MTHFR	AG/GG	Yes	7	14	0.92	0.31	2.78	0.88875		1.15	0.34	3.84	0.826257
rs2274974	MTHFR	GG	No	355	562	1				N/A	1				N/A
rs2274974	MTHFR	GG	Yes	60	119	0.64	0.43	0.94	0.0236558		0.72	0.43	1.2	0.205344
rs2274974	MTHFR	GA/AA	No	0	0	1					1
rs2274974	MTHFR	GA/AA	Yes	0	0	1					1
rs2274976	MTHFR	GG	No	325	509	1				0.539752	1				0.551296
rs2274976	MTHFR	GG	Yes	54	108	0.63	0.42	0.96	0.0296517		0.71	0.42	1.2	0.200294
rs2274976	MTHFR	GA/AA	No	30	53	1					1
rs2274976	MTHFR	GA/AA	Yes	7	11	0.93	0.29	3.03	0.908802		1.04	0.3	3.65	0.946254
rs3737966	MTHFR	AA	No	125	200	1				0.445529	1				0.562147
rs3737966	MTHFR	AA	Yes	21	49	0.54	0.29	1.01	0.0525358		0.62	0.31	1.24	0.180196
rs3737966	MTHFR	AG/GG	No	230	362	1					1
rs3737966	MTHFR	AG/GG	Yes	40	70	0.73	0.45	1.18	0.201283		0.78	0.43	1.42	0.420487
rs3753582	MTHFR	AA	No	285	451	1				0.338527	1				0.412703
rs3753582	MTHFR	AA	Yes	42	98	0.59	0.38	0.92	0.0210306		0.68	0.39	1.17	0.164281
rs3753582	MTHFR	AC/CC	No	70	111	1					1
rs3753582	MTHFR	AC/CC	Yes	19	21	0.9	0.42	1.96	0.800154		0.98	0.41	2.33	0.966839
rs3753584	MTHFR	AA	No	246	413	1				0.636764	1				0.673964
rs3753584	MTHFR	AA	Yes	38	90	0.62	0.39	0.98	0.0411381		0.69	0.39	1.21	0.196659
rs3753584	MTHFR	AG/GG	No	109	149	1					1
rs3753584	MTHFR	AG/GG	Yes	23	29	0.75	0.38	1.49	0.408177		0.82	0.38	1.79	0.61799
rs45449298	MTHFR	GG	No	354	560	1				N/A	1				N/A
rs45449298	MTHFR	GG	Yes	61	119	0.67	0.45	0.99	0.0422449		0.75	0.45	1.25	0.267815
rs45449298	MTHFR	GA/AA	No	0	2	1					1
rs45449298	MTHFR	GA/AA	Yes	0	0	1					1
rs4846048	MTHFR	AA	No	173	286	1				0.580145	1				0.579527
rs4846048	MTHFR	AA	Yes	34	61	0.72	0.43	1.21	0.211439		0.79	0.43	1.46	0.449093
rs4846048	MTHFR	AG/GG	No	182	276	1					1
rs4846048	MTHFR	AG/GG	Yes	27	58	0.58	0.33	1.03	0.060999		0.63	0.32	1.24	0.182192
rs4846051	MTHFR	AA	No	355	561	1				0.429565	1				0.439725
rs4846051	MTHFR	AA	Yes	59	118	0.65	0.44	0.96	0.0291211		0.72	0.43	1.2	0.204517
rs4846051	MTHFR	AG/GG	No	0	1	1					1
rs4846051	MTHFR	AG/GG	Yes	2	1	inf			0.984966		inf	0		0.984893
rs4846052	MTHFR	GG	No	116	197	1				0.683691	1				0.636009
rs4846052	MTHFR	GG	Yes	21	50	0.59	0.32	1.09	0.0941016		0.64	0.32	1.27	0.204595
rs4846052	MTHFR	GA/AA	No	239	365	1					1
rs4846052	MTHFR	GA/AA	Yes	40	69	0.69	0.42	1.14	0.148705		0.77	0.42	1.42	0.405905
rs6541003	MTHFR	AA	No	116	202	1				0.61567	1				0.590862
rs6541003	MTHFR	AA	Yes	21	52	0.58	0.32	1.07	0.082233		0.63	0.32	1.25	0.187757
rs6541003	MTHFR	AG/GG	No	239	360	1					1
rs6541003	MTHFR	AG/GG	Yes	40	67	0.71	0.43	1.16	0.170478		0.78	0.43	1.43	0.422931
rs7518348	MTHFR	GG	No	355	559	1				0.587034	1				0.602662
rs7518348	MTHFR	GG	Yes	60	118	0.65	0.44	0.96	0.0318295		0.72	0.43	1.2	0.206197
rs7518348	MTHFR	GA/AA	No	0	1	1					1
rs7518348	MTHFR	GA/AA	Yes	1	1	inf			0.986109		inf	0		0.986101
rs7533315	MTHFR	GG	No	203	308	1				0.694742	1				0.622765
rs7533315	MTHFR	GG	Yes	39	74	0.61	0.37	0.99	0.0436633		0.66	0.37	1.19	0.16635
rs7533315	MTHFR	GA/AA	No	152	254	1					1
rs7533315	MTHFR	GA/AA	Yes	22	45	0.71	0.38	1.3	0.26243		0.8	0.4	1.62	0.53952
rs7553194	MTHFR	GG	No	285	451	1				0.338001	1				0.417976
rs7553194	MTHFR	GG	Yes	42	98	0.59	0.38	0.92	0.0213417		0.67	0.39	1.17	0.157731
rs7553194	MTHFR	GA/AA	No	70	111	1					1
rs7553194	MTHFR	GA/AA	Yes	19	21	0.91	0.42	1.96	0.803558		0.97	0.41	2.31	0.948048
rs9651118	MTHFR	AA	No	207	341	1				0.681002	1				0.718432
rs9651118	MTHFR	AA	Yes	37	77	0.62	0.38	1.01	0.0542166		0.68	0.38	1.24	0.213388
rs9651118	MTHFR	AG/GG	No	148	221	1					1
rs9651118	MTHFR	AG/GG	Yes	24	42	0.72	0.39	1.33	0.297568		0.79	0.4	1.57	0.498367
Abbreviations: SNP=single nucleotide polymorphism; FAC/FEC=5-fluorouracil, doxorubicin/epirubicin, cyclphosphamide; RR=relative risk; 95% LCL=95% lower confidence limit; 95% UCL=95% upper confidence limit; p-het=p for heterogeneity; NA=Not applicable; inf=infinity
aAdjusting for age at diagnosis and the counter-matching offset term
bAdjusting for age at first diagnosis, family history, stage and histology of first primary breast cancer and other treatments (hormonal therapy and radiation therapy)
